# Supplementary material for: Smartwatch assessment of CPR performance administered to an instrumented mannequin
Source: Med Biol Eng Comput. 2026 Mar 3;64(4):1561–72. doi: 10.1007/s11517-026-03533-z (PMC13121208; doi:10.1007/s11517-026-03533-z)
Supplement: Supplementary file 1 — Supplementary Material 1 (XLSX 267 KB) [file 11517_2026_3533_MOESM1_ESM.xlsx]

## Sheet: DATA
Cod	Type_Relogio	Duration_Relogio	Displacement_Relogio	Duration_Medido	Displacement_Medido
1	DEP	0.25	4.25885	0.266667	5.39418
1	DEP	0.25	4.52329	0.25	5.42662
1	DEP	0.25	4.46929	0.25	5.27932
1	DEP	0.25	4.42496	0.25	4.80781
1	DEP	0.266667	4.98341	0.283333	5.18301
1	DEP	0.25	4.78856	0.266667	4.95365
1	DEP	0.266667	5.11937	0.25	5.24556
1	DEP	0.266667	4.9758	0.266667	5.09756
1	DEP	0.25	4.91515	0.266667	5.0202
1	DEP	0.266667	4.92345	0.266667	4.99355
1	DEP	0.266667	4.94477	0.25	4.97877
1	DEP	0.266667	4.97928	0.266667	4.99508
1	DEP	0.25	4.81436	0.266667	4.78218
1	DEP	0.266667	5.2003	0.266667	5.15572
1	DEP	0.266667	5.1206	0.283333	5.04176
1	DEP	0.266667	4.91835	0.266667	4.83812
1	DEP	0.25	4.87276	0.266667	4.7091
1	DEP	0.25	4.65557	0.266667	4.49085
1	DEP	0.25	4.71724	0.25	4.54458
1	DEP	0.266667	5.31532	0.266667	5.1361
1	DEP	0.25	4.73122	0.266667	4.53756
1	DEP	0.266667	5.14271	0.266667	4.93497
1	DEP	0.266667	5.06087	0.266667	4.83509
1	DEP	0.25	5.13482	0.266667	4.9056
1	DEP	0.266667	5.22591	0.266667	4.98273
1	DEP	0.266667	5.30913	0.266667	5.06143
1	DEP	0.266667	5.31523	0.266667	5.05968
1	DEP	0.266667	4.60016	0.25	4.33333
1	DEP	0.266667	5.49646	0.266667	5.22484
1	DEP	0.283333	5.4157	0.283333	5.07998
1	DEP	0.266667	5.68551	0.266667	5.34222
1	DEP	0.25	4.95946	0.266667	4.60642
1	DEP	0.266667	5.32969	0.266667	4.97101
1	DEP	0.266667	5.45756	0.266667	5.09435
1	DEP	0.25	5.24143	0.25	4.87543
1	DEP	0.25	5.13764	0.266667	4.7428
1	DEP	0.283333	5.39257	0.266667	4.98319
1	DEP	0.266667	5.57626	0.266667	5.1453
1	DEP	0.266667	5.76547	0.283333	5.32882
1	DEP	0.25	5.28333	0.233333	4.84376
1	DEP	0.266667	5.29184	0.266667	4.84687
1	DEP	0.25	5.25653	0.266667	4.79998
1	DEP	0.266667	5.31715	0.25	4.84136
1	DEP	0.266667	5.15068	0.25	4.6469
1	DEP	0.283333	5.59255	0.283333	5.07074
1	DEP	0.25	5.27477	0.266667	4.74546
1	DEP	0.266667	5.13153	0.266667	4.59264
1	DEP	0.266667	5.43261	0.266667	4.89066
1	DEP	0.266667	5.3356	0.266667	4.78487
1	DEP	0.25	5.07771	0.266667	4.51459
1	DEP	0.283333	5.44185	0.283333	4.86025
1	DEP	0.283333	5.38361	0.283333	4.76218
1	DEP	0.266667	4.81708	0.266667	4.19151
1	DEP	0.25	5.2775	0.266667	4.64209
1	DEP	0.266667	5.41778	0.266667	4.77861
1	DEP	0.25	5.30367	0.266667	4.625
1	DEP	0.266667	5.43981	0.25	4.75794
1	DEP	0.266667	5.6422	0.283333	4.92664
1	DEP	0.266667	5.51006	0.266667	4.78261
1	DEP	0.266667	5.86534	0.283333	5.12658
1	DEP	0.25	5.61557	0.266667	4.86756
1	DEP	0.283333	5.86964	0.266667	5.10723
1	DEP	0.266667	5.72572	0.266667	4.95749
1	DEP	0.25	5.20627	0.266667	4.42614
1	DEP	0.283333	5.72499	0.266667	4.94067
1	DEP	0.266667	5.45358	0.266667	4.62795
1	DEP	0.266667	5.35435	0.283333	4.4898
1	DEP	0.283333	5.56711	0.283333	4.70127
1	DEP	0.266667	5.82645	0.283333	4.96023
1	DEP	0.266667	5.37042	0.266667	4.49403
1	DEP	0.266667	5.35022	0.266667	4.47157
1	DEP	0.266667	5.54632	0.266667	4.6491
1	DEP	0.266667	5.80265	0.283333	4.87466
1	DEP	0.283333	5.68498	0.283333	4.73583
1	DEP	0.266667	5.36252	0.25	4.3863
1	DEP	0.283333	6.41001	0.266667	5.42264
1	DEP	0.283333	5.71573	0.283333	4.70895
1	DEP	0.266667	5.41789	0.266667	4.40056
1	DEP	0.283333	5.86862	0.283333	4.85097
1	DEP	0.266667	5.54969	0.25	4.503
1	DEP	0.266667	5.95861	0.266667	4.89987
1	DEP	0.283333	6.08953	0.266667	5.01823
1	DEP	0.283333	6.03536	0.3	4.91349
1	DEP	0.283333	5.9166	0.283333	4.78278
1	DEP	0.283333	5.70992	0.283333	4.54555
1	DEP	0.266667	5.7969	0.266667	4.62682
1	DEP	0.266667	5.77676	0.266667	4.59274
1	DEP	0.266667	5.89763	0.283333	4.63942
1	DEP	0.266667	5.4465	0.266667	4.16262
1	DEP	0.266667	5.74997	0.266667	4.45553
1	DEP	0.283333	5.88221	0.283333	4.57583
1	DEP	0.283333	6.21221	0.283333	4.83142
1	DEP	0.283333	6.13503	0.283333	4.74099
1	DEP	0.266667	5.91137	0.266667	4.46744
1	DEP	0.283333	6.20575	0.266667	4.73682
1	DEP	0.283333	6.10447	0.283333	4.53328
1	DEP	0.283333	6.66758	0.283333	5.02652
1	DEP	0.266667	5.82697	0.25	4.17976
1	DEP	0.283333	6.29452	0.283333	4.36452
2	DEP	0.266667	4.09425	0.266667	4.93168
2	DEP	0.25	3.94218	0.25	4.7613
2	DEP	0.25	4.36357	0.266667	5.14246
2	DEP	0.266667	4.71662	0.266667	5.41558
2	DEP	0.266667	4.72224	0.266667	5.2976
2	DEP	0.25	4.67959	0.25	5.21982
2	DEP	0.266667	4.26283	0.266667	4.78444
2	DEP	0.266667	4.55279	0.266667	5.07293
2	DEP	0.283333	4.38314	0.266667	4.89306
2	DEP	0.25	4.24394	0.266667	4.72038
2	DEP	0.266667	4.61051	0.266667	5.07501
2	DEP	0.266667	4.55542	0.283333	4.99705
2	DEP	0.25	4.92762	0.266667	5.30406
2	DEP	0.266667	4.91855	0.266667	5.28396
2	DEP	0.25	4.85257	0.25	5.20339
2	DEP	0.266667	4.63733	0.266667	4.94952
2	DEP	0.25	4.49483	0.266667	4.7951
2	DEP	0.25	5.23899	0.266667	5.53717
2	DEP	0.266667	4.53249	0.266667	4.8206
2	DEP	0.25	4.80358	0.266667	5.04438
2	DEP	0.25	4.83785	0.25	5.06753
2	DEP	0.266667	4.49031	0.25	4.7046
2	DEP	0.266667	4.94947	0.266667	5.16352
2	DEP	0.25	5.53329	0.266667	5.70961
2	DEP	0.266667	4.74166	0.266667	4.88878
2	DEP	0.266667	4.61021	0.266667	4.75097
2	DEP	0.266667	4.94158	0.266667	5.0819
2	DEP	0.25	4.79406	0.266667	4.91702
2	DEP	0.266667	4.71352	0.266667	4.8315
2	DEP	0.266667	4.50456	0.266667	4.61704
2	DEP	0.266667	5.08224	0.25	5.18221
2	DEP	0.266667	4.6878	0.266667	4.77928
2	DEP	0.283333	4.55916	0.266667	4.64752
2	DEP	0.25	4.63977	0.25	4.71051
2	DEP	0.266667	5.32705	0.283333	5.39451
2	DEP	0.266667	4.95843	0.25	5.02201
2	DEP	0.283333	4.60972	0.266667	4.66986
2	DEP	0.266667	4.65113	0.283333	4.70314
2	DEP	0.25	5.08403	0.25	5.1267
2	DEP	0.25	4.32731	0.266667	4.36717
2	DEP	0.266667	5.12161	0.266667	5.13909
2	DEP	0.266667	4.76804	0.266667	4.75521
2	DEP	0.25	5.82028	0.266667	5.78851
2	DEP	0.266667	4.70132	0.266667	4.6595
2	DEP	0.25	5.12005	0.266667	5.06912
2	DEP	0.283333	5.86374	0.283333	5.79651
2	DEP	0.25	5.82375	0.266667	5.74313
2	DEP	0.266667	4.75702	0.266667	4.65404
2	DEP	0.25	4.86439	0.25	4.75982
2	DEP	0.266667	5.22276	0.25	5.11117
2	DEP	0.25	4.92911	0.266667	4.77026
2	DEP	0.266667	5.73592	0.25	5.56785
2	DEP	0.283333	5.51494	0.266667	5.33526
2	DEP	0.266667	5.73609	0.283333	5.54923
2	DEP	0.266667	4.97077	0.266667	4.77993
2	DEP	0.266667	5.72127	0.25	5.5298
2	DEP	0.25	5.90617	0.266667	5.70178
2	DEP	0.266667	4.87007	0.266667	4.6541
2	DEP	0.266667	5.07577	0.266667	4.8463
2	DEP	0.266667	4.87138	0.266667	4.61328
2	DEP	0.283333	4.76234	0.283333	4.5027
2	DEP	0.283333	4.95924	0.283333	4.69809
2	DEP	0.283333	5.25979	0.266667	4.9856
2	DEP	0.283333	5.44364	0.266667	5.16552
2	DEP	0.266667	5.36343	0.25	5.08206
2	DEP	0.266667	5.22521	0.283333	4.94092
2	DEP	0.283333	5.54949	0.283333	5.26359
2	DEP	0.25	5.83364	0.266667	5.52069
2	DEP	0.283333	5.16088	0.266667	4.8431
2	DEP	0.266667	5.33896	0.266667	5.01746
2	DEP	0.266667	5.74603	0.283333	5.39306
2	DEP	0.266667	5.24035	0.266667	4.87495
2	DEP	0.283333	5.38023	0.283333	4.9871
2	DEP	0.266667	5.54524	0.266667	5.14193
2	DEP	0.266667	5.77987	0.266667	5.37624
2	DEP	0.266667	5.91333	0.266667	5.49764
2	DEP	0.283333	5.52805	0.266667	5.09875
2	DEP	0.266667	5.82191	0.266667	5.38922
2	DEP	0.283333	5.86733	0.283333	5.41577
2	DEP	0.266667	5.10902	0.283333	4.63252
2	DEP	0.25	5.11569	0.266667	4.57317
2	DEP	0.266667	6.39247	0.266667	5.78043
2	DEP	0.266667	5.36819	0.266667	4.74995
2	DEP	0.283333	5.40854	0.283333	4.76466
2	DEP	0.283333	5.08484	0.266667	4.43703
2	DEP	0.266667	5.56545	0.283333	4.91405
2	DEP	0.266667	6.36498	0.283333	5.71293
2	DEP	0.266667	5.48101	0.266667	4.82793
2	DEP	0.266667	5.07287	0.266667	4.4174
2	DEP	0.266667	5.28863	0.266667	4.61627
2	DEP	0.266667	5.18949	0.266667	4.51696
2	DEP	0.266667	5.35138	0.266667	4.67474
2	DEP	0.266667	5.14081	0.266667	4.41396
2	DEP	0.266667	5.42	0.283333	4.66555
2	DEP	0.283333	5.82854	0.283333	5.04097
2	DEP	0.266667	6.14909	0.266667	5.15086
2	DEP	0.283333	5.77817	0.266667	4.75515
2	DEP	0.266667	7.26826	0.266667	5.87252
3	DEP	0.25	3.84939	0.266667	5.06212
3	DEP	0.283333	4.36596	0.283333	5.38844
3	DEP	0.233333	3.96671	0.25	4.70559
3	DEP	0.266667	4.3508	0.283333	4.92158
3	DEP	0.266667	4.94375	0.283333	5.48385
3	DEP	0.283333	4.67442	0.316667	5.15134
3	DEP	0.3	4.84091	0.283333	5.10871
3	DEP	0.266667	4.92441	0.266667	5.06884
3	DEP	0.266667	4.54567	0.283333	4.60595
3	DEP	0.283333	5.15293	0.283333	5.16204
3	DEP	0.25	4.59695	0.3	4.57972
3	DEP	0.266667	4.77215	0.283333	4.7418
3	DEP	0.25	5.16106	0.266667	5.1124
3	DEP	0.283333	5.05969	0.283333	4.94912
3	DEP	0.266667	5.3041	0.266667	5.19212
3	DEP	0.266667	5.06687	0.283333	4.90976
3	DEP	0.25	4.96152	0.25	4.76515
3	DEP	0.266667	5.3394	0.283333	5.12335
3	DEP	0.283333	5.28781	0.283333	5.04366
3	DEP	0.283333	4.77949	0.3	4.52167
3	DEP	0.283333	5.07981	0.3	4.80807
3	DEP	0.266667	4.99211	0.283333	4.7126
3	DEP	0.266667	5.07899	0.283333	4.78962
3	DEP	0.283333	5.43903	0.283333	5.14483
3	DEP	0.283333	5.51221	0.283333	5.2005
3	DEP	0.266667	5.21528	0.283333	4.8902
3	DEP	0.25	5.127	0.266667	4.79665
3	DEP	0.283333	5.42606	0.3	5.09188
3	DEP	0.266667	5.2196	0.266667	4.85505
3	DEP	0.266667	5.21409	0.283333	4.74281
3	DEP	0.266667	5.49966	0.283333	4.99743
3	DEP	0.283333	5.36197	0.3	4.79915
3	DEP	0.266667	5.2942	0.266667	4.56748
3	DEP	0.283333	5.54198	0.283333	4.77254
3	DEP	0.283333	5.57977	0.3	4.79354
3	DEP	0.283333	5.71765	0.283333	4.77573
3	DEP	0.25	6.06717	0.283333	5.10544
3	DEP	0.283333	5.6755	0.283333	4.70706
3	DEP	0.316667	5.908	0.316667	4.89979
3	DEP	0.266667	5.88781	0.266667	4.87484
3	DEP	0.25	5.70669	0.25	4.6931
3	DEP	0.266667	6.17102	0.266667	5.1407
3	DEP	0.266667	5.94887	0.266667	4.88428
3	DEP	0.266667	5.69595	0.283333	4.62532
3	DEP	0.283333	5.59566	0.283333	4.50268
3	DEP	0.266667	5.57142	0.283333	4.45434
3	DEP	0.3	6.22383	0.3	5.06112
3	DEP	0.266667	5.76816	0.25	4.60354
3	DEP	0.266667	6.23656	0.283333	5.05096
3	DEP	0.266667	6.41853	0.266667	5.21379
3	DEP	0.25	5.68434	0.266667	4.47489
3	DEP	0.266667	6.13212	0.283333	4.84114
3	DEP	0.3	6.17477	0.3	4.85764
3	DEP	0.283333	6.10116	0.283333	4.77862
3	DEP	0.266667	6.54828	0.283333	5.18145
3	DEP	0.266667	5.83347	0.266667	4.46496
3	DEP	0.266667	6.53564	0.283333	5.13638
3	DEP	0.266667	6.41607	0.266667	4.99313
3	DEP	0.266667	5.96158	0.283333	4.40017
3	DEP	0.283333	6.50141	0.283333	4.84251
3	DEP	0.283333	6.26466	0.283333	4.59876
4	DEP	0.266667	3.83824	0.266667	5.02635
4	DEP	0.25	3.79184	0.283333	4.97409
4	DEP	0.25	3.94894	0.266667	4.43618
4	DEP	0.266667	4.37802	0.266667	4.82514
4	DEP	0.316667	5.53726	0.3	5.93103
4	DEP	0.266667	4.2047	0.266667	4.54531
4	DEP	0.266667	4.683	0.283333	5.00543
4	DEP	0.266667	4.84019	0.266667	5.09509
4	DEP	0.283333	4.45545	0.3	4.69116
4	DEP	0.266667	4.65725	0.266667	4.85434
4	DEP	0.266667	4.52457	0.283333	4.69149
4	DEP	0.266667	4.57832	0.266667	4.74449
4	DEP	0.266667	4.60347	0.266667	4.75563
4	DEP	0.266667	5.02178	0.283333	5.16515
4	DEP	0.266667	4.62975	0.266667	4.70945
4	DEP	0.283333	5.08965	0.3	5.03012
4	DEP	0.283333	5.35282	0.266667	5.2468
4	DEP	0.266667	4.78875	0.283333	4.62096
4	DEP	0.283333	5.24167	0.283333	4.98435
4	DEP	0.266667	4.93703	0.266667	4.67678
4	DEP	0.283333	5.23659	0.283333	4.96705
4	DEP	0.283333	5.08181	0.283333	4.78811
4	DEP	0.283333	5.18197	0.283333	4.88819
4	DEP	0.266667	4.92156	0.266667	4.60804
4	DEP	0.283333	5.01245	0.3	4.69687
4	DEP	0.266667	5.199	0.266667	4.86928
4	DEP	0.316667	5.3424	0.316667	4.99893
4	DEP	0.283333	5.02249	0.3	4.64572
4	DEP	0.283333	4.87578	0.283333	4.49675
4	DEP	0.283333	5.30784	0.283333	4.88905
4	DEP	0.283333	4.89724	0.3	4.46296
4	DEP	0.283333	5.18	0.266667	4.72716
4	DEP	0.283333	5.15548	0.283333	4.63722
4	DEP	0.3	5.40639	0.3	4.88615
4	DEP	0.3	5.55628	0.283333	5.00452
4	DEP	0.283333	5.28034	0.266667	4.72664
4	DEP	0.283333	4.59541	0.266667	4.03921
4	DEP	0.3	5.3522	0.283333	4.79098
4	DEP	0.3	5.20064	0.283333	4.59318
4	DEP	0.283333	5.75099	0.316667	5.13501
4	DEP	0.283333	4.85204	0.283333	4.2357
4	DEP	0.3	5.42904	0.3	4.8062
4	DEP	0.3	5.48363	0.283333	4.839
4	DEP	0.283333	5.44778	0.266667	4.79882
4	DEP	0.283333	5.47222	0.283333	4.80123
4	DEP	0.3	5.19097	0.3	4.50515
4	DEP	0.283333	5.62418	0.283333	4.93815
4	DEP	0.283333	5.51261	0.283333	4.76821
4	DEP	0.283333	5.57761	0.266667	4.80185
4	DEP	0.3	5.5207	0.3	4.73024
4	DEP	0.283333	5.74726	0.283333	4.87145
4	DEP	0.283333	5.57059	0.283333	4.69026
4	DEP	0.283333	5.28743	0.283333	4.32495
4	DEP	0.3	5.76709	0.316667	4.76939
4	DEP	0.283333	5.02171	0.3	3.97858
4	DEP	0.3	5.75057	0.283333	4.65789
4	DEP	0.316667	6.25999	0.3	5.12384
4	DEP	0.283333	5.60518	0.3	4.35464
4	DEP	0.3	5.9028	0.283333	4.59625
4	DEP	0.283333	5.85652	0.283333	4.54301
4	DEP	0.316667	5.94695	0.316667	4.61368
4	DEP	0.3	5.98813	0.3	4.63948
4	DEP	0.3	5.98618	0.3	4.60549
4	DEP	0.3	6.32077	0.283333	4.93339
4	DEP	0.283333	6.24029	0.283333	4.78287
4	DEP	0.3	6.21127	0.3	4.74771
4	DEP	0.283333	6.19177	0.283333	4.58954
4	DEP	0.3	6.31459	0.266667	4.64747
5	DEP	0.25	5.7121	0.266667	5.91589
5	DEP	0.266667	6.33083	0.283333	6.38878
5	DEP	0.283333	6.0691	0.283333	6.0163
5	DEP	0.283333	5.96853	0.3	5.76988
5	DEP	0.266667	6.28971	0.266667	5.9656
5	DEP	0.283333	6.40568	0.283333	6.04011
5	DEP	0.3	6.669	0.316667	6.24414
5	DEP	0.283333	6.78307	0.3	6.32078
5	DEP	0.283333	6.05503	0.266667	5.54868
5	DEP	0.283333	6.22076	0.3	5.65889
5	DEP	0.3	6.38737	0.316667	5.75133
5	DEP	0.266667	6.00505	0.266667	5.34686
5	DEP	0.283333	6.86523	0.283333	6.1678
5	DEP	0.3	6.76358	0.316667	6.0576
5	DEP	0.283333	6.79755	0.283333	6.08868
5	DEP	0.3	6.69703	0.3	5.93561
5	DEP	0.283333	6.46779	0.283333	5.7034
5	DEP	0.283333	6.80613	0.283333	6.01557
5	DEP	0.3	7.00895	0.3	6.16998
5	DEP	0.3	6.58379	0.316667	5.73926
5	DEP	0.316667	6.86528	0.3	6.01895
5	DEP	0.3	6.83116	0.3	5.96716
5	DEP	0.283333	6.84406	0.283333	5.95853
5	DEP	0.283333	6.96431	0.3	6.07438
5	DEP	0.283333	6.48869	0.3	5.59519
5	DEP	0.3	6.88481	0.3	5.96793
5	DEP	0.3	6.4809	0.3	5.54995
5	DEP	0.283333	6.97166	0.3	6.00845
5	DEP	0.3	6.96891	0.3	5.987
5	DEP	0.283333	7.0074	0.283333	5.98926
5	DEP	0.3	6.80339	0.283333	5.78316
5	DEP	0.283333	6.69702	0.3	5.63212
5	DEP	0.3	7.07734	0.3	6.01149
5	DEP	0.283333	6.88733	0.3	5.77037
5	DEP	0.3	7.01084	0.3	5.8826
5	DEP	0.3	6.67088	0.3	5.53143
5	DEP	0.283333	6.91745	0.3	5.77479
5	DEP	0.283333	6.57283	0.283333	5.4193
5	DEP	0.266667	6.73315	0.283333	5.51223
5	DEP	0.283333	7.04323	0.283333	5.81455
5	DEP	0.316667	7.285	0.316667	6.03002
5	DEP	0.316667	7.33874	0.316667	6.02686
5	DEP	0.3	7.19016	0.3	5.86073
5	DEP	0.283333	7.11294	0.3	5.77955
5	DEP	0.266667	6.60596	0.266667	5.26394
5	DEP	0.316667	7.59473	0.316667	6.22052
5	DEP	0.3	7.52995	0.316667	6.14403
5	DEP	0.283333	7.12349	0.283333	5.73618
5	DEP	0.3	7.18047	0.3	5.76793
5	DEP	0.316667	7.21064	0.316667	5.7625
5	DEP	0.3	7.55096	0.3	6.1028
5	DEP	0.283333	7.0212	0.3	5.56451
5	DEP	0.316667	7.54719	0.316667	6.04813
5	DEP	0.3	7.48718	0.3	5.85688
5	DEP	0.3	7.49282	0.3	5.84913
5	DEP	0.316667	7.87126	0.316667	6.19926
5	DEP	0.316667	7.88434	0.316667	5.97373
6	DEP	0.266667	4.78488	0.266667	5.00192
6	DEP	0.25	5.09416	0.25	5.21884
6	DEP	0.25	4.87408	0.25	4.97913
6	DEP	0.283333	4.50998	0.266667	4.57639
6	DEP	0.266667	5.22072	0.266667	5.26942
6	DEP	0.266667	4.97039	0.266667	4.90836
6	DEP	0.266667	5.06643	0.283333	4.9194
6	DEP	0.233333	4.61222	0.25	4.46347
6	DEP	0.266667	4.85775	0.283333	4.70351
6	DEP	0.266667	4.99708	0.283333	4.8359
6	DEP	0.266667	5.04972	0.266667	4.82203
6	DEP	0.233333	5.22664	0.25	4.98257
6	DEP	0.266667	5.29625	0.283333	4.93485
6	DEP	0.25	5.1247	0.266667	4.75738
6	DEP	0.266667	4.81483	0.25	4.4032
6	DEP	0.283333	5.09782	0.283333	4.67234
6	DEP	0.266667	5.2625	0.266667	4.80512
6	DEP	0.25	5.06949	0.25	4.60956
6	DEP	0.283333	4.869	0.3	4.39203
6	DEP	0.266667	4.96331	0.283333	4.48399
6	DEP	0.266667	5.75386	0.25	5.27346
6	DEP	0.283333	5.21058	0.283333	4.69526
6	DEP	0.266667	5.33532	0.266667	4.81525
6	DEP	0.266667	5.34578	0.283333	4.80769
6	DEP	0.266667	5.47251	0.266667	4.92523
6	DEP	0.25	4.9717	0.283333	4.41935
6	DEP	0.266667	4.93522	0.283333	4.37775
6	DEP	0.25	5.14504	0.283333	4.57958
6	DEP	0.266667	5.03812	0.283333	4.45246
6	DEP	0.266667	5.57912	0.283333	4.99299
6	DEP	0.266667	5.16869	0.283333	4.58149
6	DEP	0.266667	5.28337	0.266667	4.68557
6	DEP	0.283333	5.24493	0.3	4.63183
6	DEP	0.266667	5.26577	0.283333	4.65049
6	DEP	0.266667	4.93465	0.266667	4.30453
6	DEP	0.266667	5.14579	0.283333	4.50801
6	DEP	0.283333	5.52385	0.266667	4.85777
6	DEP	0.266667	5.31851	0.283333	4.63734
6	DEP	0.266667	5.42749	0.266667	4.73567
6	DEP	0.266667	5.04172	0.283333	4.34887
6	DEP	0.266667	5.85175	0.266667	5.1555
6	DEP	0.283333	5.0119	0.283333	4.3001
6	DEP	0.266667	5.06609	0.266667	4.35211
6	DEP	0.283333	5.5698	0.283333	4.83365
6	DEP	0.266667	5.30997	0.266667	4.54204
6	DEP	0.266667	5.22519	0.283333	4.44203
6	DEP	0.266667	5.31595	0.266667	4.52792
6	DEP	0.25	5.26134	0.266667	4.46235
6	DEP	0.266667	5.1493	0.283333	4.34741
6	DEP	0.266667	5.2939	0.266667	4.43295
6	DEP	0.283333	5.66744	0.283333	4.78704
6	DEP	0.283333	5.74484	0.266667	4.82032
6	DEP	0.283333	5.44712	0.283333	4.51761
6	DEP	0.283333	5.69086	0.266667	4.709
6	DEP	0.266667	5.27584	0.283333	4.26364
6	DEP	0.283333	5.34633	0.283333	4.32334
6	DEP	0.266667	5.6566	0.266667	4.62905
6	DEP	0.266667	5.45894	0.283333	4.42353
6	DEP	0.283333	5.64936	0.3	4.60567
6	DEP	0.283333	5.52075	0.266667	4.4651
6	DEP	0.283333	5.61959	0.266667	4.55374
6	DEP	0.266667	5.85844	0.266667	4.79201
6	DEP	0.266667	5.68696	0.266667	4.60276
6	DEP	0.266667	5.78549	0.266667	4.66088
6	DEP	0.266667	5.68225	0.283333	4.52187
6	DEP	0.283333	5.66869	0.3	4.50321
6	DEP	0.283333	5.85684	0.283333	4.66106
6	DEP	0.266667	5.93215	0.266667	4.71884
6	DEP	0.283333	5.49701	0.283333	4.27451
6	DEP	0.283333	5.58743	0.283333	4.34367
6	DEP	0.283333	6.04467	0.283333	4.78183
6	DEP	0.283333	5.87027	0.266667	4.60322
6	DEP	0.283333	5.51807	0.283333	4.23841
6	DEP	0.283333	5.72031	0.283333	4.43507
6	DEP	0.283333	5.80747	0.283333	4.48613
6	DEP	0.266667	6.26603	0.283333	4.90479
6	DEP	0.283333	5.43243	0.283333	4.05418
6	DEP	0.283333	5.84729	0.266667	4.44785
6	DEP	0.3	6.10769	0.3	4.67169
6	DEP	0.283333	5.81332	0.283333	4.35655
6	DEP	0.283333	6.18722	0.266667	4.68276
6	DEP	0.283333	5.72566	0.283333	4.18093
6	DEP	0.283333	5.78047	0.283333	4.23455
6	DEP	0.283333	5.93974	0.266667	4.36279
7	DEP	0.283333	3.74405	0.283333	4.77759
7	DEP	0.283333	4.24285	0.283333	5.06232
7	DEP	0.233333	3.97686	0.233333	4.76321
7	DEP	0.266667	4.04162	0.25	4.78424
7	DEP	0.266667	4.1043	0.25	4.79285
7	DEP	0.266667	4.23397	0.283333	4.89791
7	DEP	0.25	4.03258	0.25	4.68462
7	DEP	0.266667	4.30792	0.266667	4.93109
7	DEP	0.266667	4.69849	0.283333	5.26648
7	DEP	0.266667	4.45694	0.266667	5.0228
7	DEP	0.283333	4.38897	0.283333	4.89441
7	DEP	0.25	3.80983	0.25	4.22449
7	DEP	0.25	4.31388	0.25	4.70289
7	DEP	0.283333	4.34194	0.283333	4.66759
7	DEP	0.266667	4.36841	0.283333	4.61404
7	DEP	0.25	4.59593	0.25	4.79558
7	DEP	0.283333	4.23493	0.283333	4.33433
7	DEP	0.266667	4.57469	0.283333	4.65967
7	DEP	0.266667	4.53788	0.283333	4.62163
7	DEP	0.266667	4.13018	0.266667	4.12413
7	DEP	0.266667	4.73622	0.266667	4.72875
7	DEP	0.266667	4.26864	0.266667	4.25864
7	DEP	0.283333	4.63335	0.3	4.55295
7	DEP	0.266667	4.43501	0.266667	4.32835
7	DEP	0.283333	4.41526	0.283333	4.28048
7	DEP	0.3	4.497	0.3	4.35854
7	DEP	0.283333	4.54185	0.283333	4.3947
7	DEP	0.283333	4.61886	0.283333	4.31626
7	DEP	0.266667	4.62236	0.283333	4.28625
7	DEP	0.283333	4.99724	0.283333	4.62089
7	DEP	0.25	4.3251	0.266667	3.92871
7	DEP	0.266667	4.35561	0.283333	3.94522
7	DEP	0.266667	4.42948	0.25	3.99502
7	DEP	0.266667	4.83191	0.266667	4.39614
7	DEP	0.283333	4.85781	0.266667	4.42127
7	DEP	0.25	4.89605	0.266667	4.45248
7	DEP	0.266667	4.11113	0.266667	3.61603
7	DEP	0.266667	4.7766	0.283333	4.2029
7	DEP	0.266667	4.02744	0.266667	3.44163
7	DEP	0.266667	4.41459	0.266667	3.81031
7	DEP	0.283333	5.33973	0.283333	4.71052
7	DEP	0.316667	5.08129	0.316667	4.44853
7	DEP	0.25	4.28764	0.266667	3.64922
7	DEP	0.266667	4.90387	0.266667	4.23639
7	DEP	0.283333	4.70237	0.283333	4.00471
7	DEP	0.283333	5.04095	0.283333	4.34315
7	DEP	0.266667	5.0241	0.266667	4.3228
7	DEP	0.283333	5.33219	0.283333	4.6071
7	DEP	0.266667	5.52679	0.266667	4.79996
7	DEP	0.283333	5.28577	0.3	4.45566
7	DEP	0.283333	5.30312	0.283333	4.4271
7	DEP	0.283333	4.88094	0.283333	3.9759
7	DEP	0.266667	4.57	0.283333	3.63702
7	DEP	0.283333	4.83272	0.283333	3.74779
7	DEP	0.3	5.13901	0.3	3.95625
7	DEP	0.283333	5.67444	0.283333	4.47194
7	DEP	0.3	5.05418	0.3	3.81698
7	DEP	0.3	5.48002	0.283333	4.1807
7	DEP	0.283333	5.70182	0.283333	4.34709
7	DEP	0.283333	4.92282	0.283333	3.44301
8	DEP	0.266667	4.33174	0.283333	5.88222
8	DEP	0.266667	3.77325	0.3	4.91196
8	DEP	0.25	4.23209	0.266667	5.12145
8	DEP	0.266667	4.13467	0.283333	4.80473
8	DEP	0.283333	4.58086	0.3	5.07892
8	DEP	0.266667	4.4888	0.266667	4.93568
8	DEP	0.266667	4.09773	0.266667	4.52532
8	DEP	0.283333	4.20077	0.3	4.58372
8	DEP	0.266667	4.15544	0.283333	4.41978
8	DEP	0.3	4.54586	0.3	4.74552
8	DEP	0.25	4.34474	0.266667	4.48095
8	DEP	0.266667	4.44795	0.283333	4.53575
8	DEP	0.283333	4.30396	0.3	4.36494
8	DEP	0.266667	4.42674	0.283333	4.48496
8	DEP	0.25	4.60226	0.266667	4.6535
8	DEP	0.283333	4.35412	0.3	4.39326
8	DEP	0.266667	4.45812	0.3	4.49343
8	DEP	0.266667	5.53179	0.283333	5.44225
8	DEP	0.266667	4.26498	0.3	4.12543
8	DEP	0.3	4.84574	0.3	4.69617
8	DEP	0.266667	4.62604	0.283333	4.45036
8	DEP	0.266667	4.41376	0.283333	4.22435
8	DEP	0.266667	4.69511	0.283333	4.44792
8	DEP	0.283333	4.63397	0.283333	4.37832
8	DEP	0.283333	5.04872	0.3	4.79039
8	DEP	0.266667	4.5975	0.266667	4.31112
8	DEP	0.25	5.29711	0.25	4.96752
8	DEP	0.266667	4.93026	0.283333	4.58457
8	DEP	0.266667	4.67076	0.283333	4.27755
8	DEP	0.266667	4.72659	0.266667	4.3278
8	DEP	0.266667	4.89246	0.266667	4.48511
8	DEP	0.283333	5.06489	0.3	4.64657
8	DEP	0.283333	5.04881	0.283333	4.60918
8	DEP	0.266667	4.61065	0.283333	4.15722
8	DEP	0.3	5.01319	0.283333	4.54831
8	DEP	0.283333	4.78768	0.266667	4.31559
8	DEP	0.283333	4.99881	0.3	4.50019
8	DEP	0.3	4.8755	0.3	4.36959
8	DEP	0.283333	5.26227	0.283333	4.70791
8	DEP	0.266667	4.85959	0.283333	4.30479
8	DEP	0.3	4.65767	0.3	4.08897
8	DEP	0.3	5.10843	0.283333	4.52997
8	DEP	0.3	4.60721	0.283333	4.01764
8	DEP	0.266667	5.75503	0.266667	5.14239
8	DEP	0.266667	5.30149	0.283333	4.65683
8	DEP	0.283333	5.0376	0.283333	4.38088
8	DEP	0.3	5.09458	0.3	4.42105
8	DEP	0.283333	5.43534	0.3	4.74356
8	DEP	0.3	5.59105	0.3	4.88881
8	DEP	0.3	5.3029	0.3	4.58683
8	DEP	0.266667	5.42257	0.266667	4.69838
8	DEP	0.283333	4.71675	0.283333	3.97549
8	DEP	0.316667	5.29128	0.316667	4.50998
8	DEP	0.266667	5.40398	0.3	4.62098
8	DEP	0.266667	5.12956	0.283333	4.33507
8	DEP	0.266667	5.64143	0.266667	4.83522
8	DEP	0.283333	4.99696	0.283333	4.1851
8	DEP	0.3	5.35926	0.283333	4.52283
8	DEP	0.283333	5.31412	0.283333	4.43104
8	DEP	0.283333	5.05459	0.283333	4.16718
8	DEP	0.266667	5.2308	0.283333	4.33276
8	DEP	0.266667	5.73608	0.283333	4.83171
8	DEP	0.3	5.90895	0.283333	5.00444
8	DEP	0.283333	5.18266	0.283333	4.26832
8	DEP	0.283333	5.34353	0.283333	4.36995
8	DEP	0.283333	4.87775	0.3	3.89872
8	DEP	0.3	5.57258	0.316667	4.58089
8	DEP	0.283333	5.28555	0.3	4.26997
8	DEP	0.3	5.494	0.3	4.44474
8	DEP	0.3	5.73781	0.283333	4.63189
8	DEP	0.3	5.48583	0.3	4.37748
8	DEP	0.283333	5.28451	0.283333	4.16628
8	DEP	0.35	5.82063	0.383333	4.69675
8	DEP	0.283333	5.3258	0.3	4.19415
8	DEP	0.266667	5.28922	0.266667	4.1554
8	DEP	0.3	5.49448	0.3	4.35301
8	DEP	0.3	5.93832	0.283333	4.77586
8	DEP	0.283333	5.30864	0.283333	4.12454
8	DEP	0.3	5.39414	0.3	4.1608
8	DEP	0.266667	5.3876	0.283333	4.14918
8	DEP	0.316667	5.65745	0.316667	4.41527
8	DEP	0.283333	5.72876	0.283333	4.47026
8	DEP	0.3	6.02146	0.283333	4.69258
8	DEP	0.283333	5.87554	0.283333	4.46209
8	DEP	0.3	6.02354	0.283333	4.57489
8	DEP	0.3	5.75295	0.3	4.30347
8	DEP	0.283333	5.49189	0.3	4.01529
8	DEP	0.266667	5.92825	0.266667	4.43976
9	DEP	0.283333	6.95531	0.283333	7.68244
9	DEP	0.3	7.53755	0.3	8.15914
9	DEP	0.266667	7.43416	0.266667	7.89102
9	DEP	0.283333	7.07812	0.283333	7.49675
9	DEP	0.283333	6.71808	0.283333	7.10106
9	DEP	0.316667	7.67502	0.333333	7.92116
9	DEP	0.316667	7.92346	0.316667	8.03463
9	DEP	0.283333	8.2437	0.283333	8.25439
9	DEP	0.283333	7.77007	0.3	7.77883
9	DEP	0.283333	7.96584	0.3	7.91633
9	DEP	0.283333	8.11829	0.3	8.04021
9	DEP	0.283333	7.55331	0.283333	7.44495
9	DEP	0.283333	8.15459	0.3	8.00918
9	DEP	0.283333	8.09717	0.3	7.84153
9	DEP	0.283333	7.83998	0.3	7.5599
9	DEP	0.266667	8.04748	0.283333	7.76329
9	DEP	0.283333	8.27957	0.3	7.98089
9	DEP	0.316667	7.95917	0.316667	7.65881
9	DEP	0.283333	7.4755	0.3	7.14141
9	DEP	0.283333	8.55472	0.283333	8.15539
9	DEP	0.3	8.40018	0.3	7.95052
9	DEP	0.3	8.12227	0.3	7.5973
9	DEP	0.283333	8.18049	0.3	7.61278
9	DEP	0.283333	8.62859	0.3	8.0413
9	DEP	0.283333	8.6822	0.3	8.08485
9	DEP	0.283333	8.26174	0.283333	7.64924
9	DEP	0.283333	7.95923	0.283333	7.32273
9	DEP	0.283333	8.11196	0.3	7.46846
9	DEP	0.316667	8.40192	0.316667	7.74729
9	DEP	0.3	8.63124	0.316667	7.96885
9	DEP	0.283333	7.98668	0.283333	7.28365
9	DEP	0.3	8.23043	0.3	7.52128
9	DEP	0.3	8.57747	0.316667	7.81627
9	DEP	0.283333	8.23702	0.3	7.45616
9	DEP	0.283333	8.84401	0.3	7.97367
9	DEP	0.266667	8.0252	0.3	7.13723
9	DEP	0.3	8.54038	0.3	7.64487
9	DEP	0.3	8.75519	0.3	7.85163
9	DEP	0.283333	8.25076	0.283333	7.34697
9	DEP	0.283333	8.05846	0.3	7.13815
9	DEP	0.3	8.62723	0.3	7.64792
9	DEP	0.283333	8.68579	0.3	7.67377
9	DEP	0.283333	8.59831	0.3	7.57103
9	DEP	0.3	8.33664	0.316667	7.2738
9	DEP	0.283333	8.37743	0.283333	7.30525
9	DEP	0.283333	8.84568	0.3	7.76707
9	DEP	0.3	8.78328	0.3	7.69758
9	DEP	0.283333	8.72721	0.3	7.58929
9	DEP	0.266667	8.74335	0.283333	7.56047
9	DEP	0.283333	8.56107	0.283333	7.33151
9	DEP	0.283333	8.51725	0.283333	7.26299
9	DEP	0.3	8.77449	0.316667	7.51005
9	DEP	0.3	8.8104	0.3	7.53427
9	DEP	0.283333	8.3828	0.283333	7.0708
9	DEP	0.3	8.80967	0.3	7.46132
9	DEP	0.3	8.80646	0.3	7.42803
9	DEP	0.283333	8.75862	0.3	7.31714
9	DEP	0.283333	8.78481	0.283333	7.24585
10	DEP	0.25	4.51155	0.266667	5.8551
10	DEP	0.3	5.36895	0.3	6.66666
10	DEP	0.266667	5.23025	0.266667	6.31176
10	DEP	0.283333	5.35597	0.283333	6.40127
10	DEP	0.25	5.15879	0.266667	6.15098
10	DEP	0.283333	5.13328	0.316667	6.01053
10	DEP	0.283333	5.55013	0.3	6.42155
10	DEP	0.25	4.30565	0.266667	5.08029
10	DEP	0.25	5.1712	0.266667	5.91566
10	DEP	0.266667	5.48612	0.266667	6.21472
10	DEP	0.25	5.03007	0.25	5.72449
10	DEP	0.266667	5.77399	0.283333	6.43201
10	DEP	0.283333	5.59481	0.283333	6.23205
10	DEP	0.283333	5.41081	0.283333	6.03712
10	DEP	0.266667	4.83509	0.266667	5.44394
10	DEP	0.3	5.75471	0.3	6.36338
10	DEP	0.25	4.83135	0.25	5.41757
10	DEP	0.266667	4.6262	0.266667	5.19683
10	DEP	0.266667	5.94033	0.283333	6.49609
10	DEP	0.25	4.7962	0.25	5.21533
10	DEP	0.25	5.65173	0.25	6.03845
10	DEP	0.283333	5.80065	0.283333	6.12108
10	DEP	0.283333	5.78533	0.266667	6.08402
10	DEP	0.266667	4.79317	0.266667	5.09043
10	DEP	0.266667	5.00892	0.266667	5.24907
10	DEP	0.25	4.51049	0.266667	4.71525
10	DEP	0.25	4.59296	0.25	4.79204
10	DEP	0.283333	5.6098	0.283333	5.80505
10	DEP	0.25	4.66604	0.283333	4.84414
10	DEP	0.266667	5.68244	0.266667	5.85208
10	DEP	0.233333	4.50494	0.25	4.60543
10	DEP	0.266667	4.93505	0.266667	5.02645
10	DEP	0.25	5.18814	0.25	5.26562
10	DEP	0.266667	5.92963	0.266667	5.82198
10	DEP	0.266667	6.14926	0.266667	6.03842
10	DEP	0.25	4.95057	0.25	4.81938
10	DEP	0.25	5.6989	0.25	5.5461
10	DEP	0.266667	5.39726	0.266667	5.20846
10	DEP	0.266667	6.1187	0.283333	5.89323
10	DEP	0.266667	6.81213	0.266667	6.58166
10	DEP	0.283333	6.80266	0.266667	6.52853
10	DEP	0.266667	4.78527	0.283333	4.42745
10	DEP	0.266667	5.79986	0.266667	5.4321
10	DEP	0.283333	6.10476	0.283333	5.72134
10	DEP	0.3	6.35381	0.283333	5.93656
10	DEP	0.266667	6.27196	0.266667	5.80333
10	DEP	0.25	5.53651	0.266667	4.98355
10	DEP	0.266667	6.98211	0.25	6.40361
10	DEP	0.25	5.34233	0.266667	4.75092
10	DEP	0.283333	6.53542	0.266667	5.93163
10	DEP	0.266667	5.26786	0.266667	4.66129
10	DEP	0.266667	5.76002	0.266667	5.01415
10	DEP	0.3	7.09257	0.266667	6.34447
10	DEP	0.266667	5.8643	0.266667	5.11379
10	DEP	0.283333	6.57878	0.283333	5.72847
10	DEP	0.266667	5.99468	0.266667	5.09867
10	DEP	0.266667	5.76349	0.266667	4.86382
10	DEP	0.266667	6.42304	0.25	5.5016
10	DEP	0.283333	6.38862	0.283333	5.41674
10	DEP	0.283333	6.26909	0.266667	5.2855
10	DEP	0.266667	5.60406	0.266667	4.60479
10	DEP	0.266667	5.71962	0.266667	4.71979
10	DEP	0.283333	5.76746	0.266667	4.7228
10	DEP	0.3	5.63839	0.283333	4.57765
10	DEP	0.283333	6.57878	0.25	5.505
10	DEP	0.266667	6.62206	0.266667	5.51497
10	DEP	0.266667	6.86589	0.266667	5.61547
10	DEP	0.283333	6.04488	0.283333	4.74704
10	DEP	0.283333	7.02005	0.266667	5.69426
10	DEP	0.266667	6.18469	0.266667	4.78984
10	DEP	0.283333	7.16018	0.283333	5.67057
10	DEP	0.266667	6.12197	0.266667	4.6049
10	DEP	0.283333	7.00432	0.266667	5.43804
11	DEP	0.25	4.58205	0.25	5.7207
11	DEP	0.25	4.70463	0.266667	5.84033
11	DEP	0.25	4.55265	0.25	5.56658
11	DEP	0.25	4.80412	0.266667	5.79813
11	DEP	0.266667	4.95277	0.25	5.85722
11	DEP	0.266667	4.68756	0.266667	5.5848
11	DEP	0.25	4.76262	0.25	5.65206
11	DEP	0.266667	5.2665	0.266667	6.15138
11	DEP	0.25	5.07768	0.266667	5.95878
11	DEP	0.233333	4.75745	0.25	5.62408
11	DEP	0.266667	5.28741	0.266667	6.11227
11	DEP	0.266667	4.94859	0.266667	5.76897
11	DEP	0.25	5.1534	0.25	5.96093
11	DEP	0.25	4.92344	0.266667	5.72257
11	DEP	0.25	5.19094	0.25	5.96691
11	DEP	0.25	4.89202	0.266667	5.66234
11	DEP	0.25	4.76095	0.25	5.52881
11	DEP	0.25	5.02383	0.25	5.75274
11	DEP	0.266667	4.95367	0.266667	5.63463
11	DEP	0.266667	5.05488	0.266667	5.72608
11	DEP	0.266667	4.8948	0.283333	5.55038
11	DEP	0.25	5.08436	0.266667	5.69533
11	DEP	0.25	5.26423	0.266667	5.86157
11	DEP	0.266667	5.02466	0.25	5.60253
11	DEP	0.25	5.11586	0.266667	5.69238
11	DEP	0.266667	5.13191	0.266667	5.70275
11	DEP	0.266667	5.05016	0.266667	5.61393
11	DEP	0.266667	5.17301	0.283333	5.73413
11	DEP	0.266667	5.21649	0.266667	5.7761
11	DEP	0.266667	5.20302	0.266667	5.76077
11	DEP	0.266667	4.90196	0.266667	5.45517
11	DEP	0.266667	5.38314	0.266667	5.92155
11	DEP	0.266667	4.73801	0.25	5.22978
11	DEP	0.266667	5.02218	0.266667	5.5061
11	DEP	0.266667	5.12482	0.266667	5.60682
11	DEP	0.266667	5.4034	0.266667	5.87875
11	DEP	0.266667	5.25718	0.25	5.73133
11	DEP	0.266667	5.33686	0.25	5.80497
11	DEP	0.266667	5.28014	0.25	5.74188
11	DEP	0.25	5.04633	0.266667	5.50249
11	DEP	0.266667	5.25834	0.266667	5.70168
11	DEP	0.266667	5.30199	0.266667	5.73288
11	DEP	0.266667	5.40157	0.25	5.83159
11	DEP	0.283333	5.03226	0.266667	5.45541
11	DEP	0.266667	4.97617	0.266667	5.36601
11	DEP	0.266667	5.16803	0.25	5.53907
11	DEP	0.266667	4.96181	0.25	5.31438
11	DEP	0.266667	5.10452	0.25	5.42781
11	DEP	0.25	5.27897	0.266667	5.60165
11	DEP	0.266667	5.20767	0.266667	5.52745
11	DEP	0.266667	5.28596	0.266667	5.59539
11	DEP	0.266667	5.44393	0.266667	5.72934
11	DEP	0.266667	5.21654	0.266667	5.50024
11	DEP	0.266667	5.26766	0.266667	5.5461
11	DEP	0.266667	5.23419	0.266667	5.51191
11	DEP	0.266667	5.73746	0.266667	6.01035
11	DEP	0.266667	5.4796	0.266667	5.7471
11	DEP	0.25	5.22304	0.266667	5.48735
11	DEP	0.266667	5.35478	0.25	5.61369
11	DEP	0.266667	5.42012	0.25	5.67723
11	DEP	0.266667	5.4422	0.266667	5.69853
11	DEP	0.25	5.46621	0.266667	5.72189
11	DEP	0.266667	5.32778	0.266667	5.56579
11	DEP	0.266667	5.30749	0.266667	5.53344
11	DEP	0.266667	5.7867	0.283333	6.0007
11	DEP	0.266667	4.87052	0.266667	5.03345
11	DEP	0.283333	5.76044	0.283333	5.91713
11	DEP	0.25	5.26469	0.266667	5.38969
11	DEP	0.266667	5.72773	0.266667	5.85129
11	DEP	0.266667	5.32917	0.25	5.45057
11	DEP	0.266667	5.22679	0.266667	5.30393
11	DEP	0.25	5.43384	0.266667	5.50314
11	DEP	0.25	5.106	0.25	5.16057
11	DEP	0.25	5.32193	0.266667	5.35774
11	DEP	0.266667	5.62378	0.25	5.59427
11	DEP	0.266667	5.37395	0.25	5.33263
11	DEP	0.266667	5.71883	0.266667	5.67561
11	DEP	0.25	5.55804	0.25	5.50758
11	DEP	0.283333	5.94875	0.266667	5.88524
11	DEP	0.266667	5.31165	0.266667	5.22796
11	DEP	0.25	5.38111	0.266667	5.29417
11	DEP	0.266667	5.30269	0.266667	5.20477
11	DEP	0.266667	5.59537	0.25	5.48456
11	DEP	0.266667	5.27531	0.266667	5.11845
11	DEP	0.266667	5.41864	0.266667	5.25061
11	DEP	0.283333	6.06889	0.25	5.83202
11	DEP	0.25	5.68224	0.266667	5.42963
11	DEP	0.283333	6.19344	0.266667	5.80685
11	DEP	0.283333	5.7795	0.266667	5.36782
11	DEP	0.266667	6.25059	0.25	5.82324
11	DEP	0.266667	6.02961	0.25	5.59161
12	DEP	0.266667	5.63786	0.266667	7.05733
12	DEP	0.25	4.43127	0.25	5.6673
12	DEP	0.266667	4.76393	0.266667	5.86654
12	DEP	0.25	4.58798	0.266667	5.59064
12	DEP	0.266667	5.34443	0.266667	6.20929
12	DEP	0.25	4.91802	0.266667	5.76223
12	DEP	0.25	4.93608	0.25	5.73288
12	DEP	0.25	4.927	0.266667	5.67404
12	DEP	0.233333	4.46083	0.25	5.18888
12	DEP	0.25	4.58992	0.25	5.29716
12	DEP	0.25	4.69326	0.266667	5.39888
12	DEP	0.266667	4.5982	0.283333	5.29014
12	DEP	0.25	5.02998	0.25	5.72123
12	DEP	0.266667	4.59244	0.266667	5.27626
12	DEP	0.233333	4.98816	0.233333	5.65539
12	DEP	0.25	4.11424	0.25	4.71898
12	DEP	0.25	4.73123	0.266667	5.29389
12	DEP	0.266667	4.81345	0.266667	5.36144
12	DEP	0.266667	4.58821	0.25	5.1333
12	DEP	0.25	5.32405	0.25	5.86562
12	DEP	0.25	4.79117	0.266667	5.27497
12	DEP	0.25	4.53645	0.25	5.01974
12	DEP	0.266667	5.03891	0.266667	5.52108
12	DEP	0.25	5.11064	0.266667	5.58861
12	DEP	0.233333	4.78072	0.266667	5.25662
12	DEP	0.25	5.12705	0.25	5.59713
12	DEP	0.25	4.98222	0.266667	5.42173
12	DEP	0.266667	5.23754	0.266667	5.65862
12	DEP	0.233333	4.90898	0.25	5.2433
12	DEP	0.266667	4.9518	0.266667	5.27681
12	DEP	0.233333	4.96108	0.25	5.28056
12	DEP	0.266667	4.73561	0.266667	5.05099
12	DEP	0.266667	5.1758	0.25	5.45213
12	DEP	0.283333	5.0596	0.283333	5.30985
12	DEP	0.25	5.03556	0.25	5.28122
12	DEP	0.266667	4.99503	0.266667	5.23153
12	DEP	0.266667	5.22758	0.266667	5.45942
12	DEP	0.25	5.08455	0.266667	5.30822
12	DEP	0.25	5.21219	0.266667	5.43211
12	DEP	0.266667	5.16902	0.266667	5.37032
12	DEP	0.25	5.27846	0.25	5.46621
12	DEP	0.25	4.63345	0.266667	4.8168
12	DEP	0.25	4.87444	0.25	5.04478
12	DEP	0.266667	5.4915	0.25	5.6526
12	DEP	0.266667	4.90336	0.266667	5.06277
12	DEP	0.25	4.92844	0.25	5.08329
12	DEP	0.25	5.3744	0.25	5.50056
12	DEP	0.266667	5.07738	0.266667	5.19916
12	DEP	0.266667	4.82492	0.266667	4.94207
12	DEP	0.266667	5.09557	0.266667	5.18823
12	DEP	0.266667	5.00787	0.25	5.0605
12	DEP	0.266667	5.7355	0.25	5.75202
12	DEP	0.266667	4.65306	0.266667	4.66555
12	DEP	0.25	4.73533	0.25	4.73745
12	DEP	0.25	5.23062	0.25	5.22906
12	DEP	0.266667	5.09562	0.266667	5.08298
12	DEP	0.266667	5.10801	0.266667	5.09411
12	DEP	0.233333	4.64283	0.25	4.62015
12	DEP	0.25	5.43973	0.266667	5.40236
12	DEP	0.283333	5.33371	0.283333	5.26239
12	DEP	0.266667	5.0659	0.266667	4.98002
12	DEP	0.25	4.44489	0.25	4.35244
12	DEP	0.25	5.16627	0.266667	5.0685
12	DEP	0.283333	5.24487	0.283333	5.12357
12	DEP	0.283333	5.88729	0.283333	5.68004
12	DEP	0.266667	5.56101	0.25	5.35269
12	DEP	0.25	5.15659	0.266667	4.91241
12	DEP	0.25	4.63287	0.266667	4.36829
12	DEP	0.266667	5.38471	0.266667	5.11704
12	DEP	0.283333	5.37871	0.266667	5.09814
12	DEP	0.283333	5.3419	0.25	5.06019
12	DEP	0.283333	5.8826	0.283333	5.54191
12	DEP	0.266667	5.84166	0.266667	5.47531
12	DEP	0.25	4.81115	0.25	4.4326
12	DEP	0.25	5.35895	0.266667	4.9728
12	DEP	0.283333	5.27108	0.283333	4.83631
12	DEP	0.266667	5.81452	0.283333	5.34709
12	DEP	0.266667	5.5312	0.266667	5.03674
12	DEP	0.266667	5.65904	0.266667	5.15066
12	DEP	0.266667	5.46635	0.266667	4.95611
12	DEP	0.25	5.51814	0.266667	5.00587
12	DEP	0.266667	5.57735	0.25	5.05617
12	DEP	0.266667	5.70913	0.266667	5.17203
12	DEP	0.283333	5.43861	0.283333	4.834
12	DEP	0.266667	5.09392	0.25	4.46809
12	DEP	0.266667	5.37337	0.283333	4.7379
12	DEP	0.283333	6.00835	0.25	5.36704
12	DEP	0.266667	4.54331	0.266667	3.83028
12	DEP	0.283333	5.90365	0.266667	5.15075
12	DEP	0.266667	5.68092	0.266667	4.90992
12	DEP	0.266667	5.6112	0.283333	4.82438
12	DEP	0.283333	6.01938	0.266667	5.21702
12	DEP	0.25	6.8757	0.266667	6.01568
12	DEP	0.25	5.38229	0.25	4.47316
12	DEP	0.266667	5.13468	0.266667	4.21945
12	DEP	0.266667	5.82113	0.283333	4.86798
12	DEP	0.266667	5.99877	0.266667	5.01896
12	DEP	0.283333	5.98359	0.283333	4.95251
12	DEP	0.283333	6.11745	0.266667	5.05131
12	DEP	0.266667	6.58258	0.283333	5.34793
12	DEP	0.25	6.37088	0.283333	5.03989
12	DEP	0.266667	6.1229	0.266667	4.78891
12	DEP	0.283333	6.90037	0.283333	5.41235
12	DEP	0.266667	6.5717	0.266667	4.94416
13	DEP	0.3	4.20474	0.3	5.43213
13	DEP	0.3	4.36307	0.316667	5.53311
13	DEP	0.266667	4.22165	0.283333	5.30472
13	DEP	0.283333	3.92893	0.283333	4.8458
13	DEP	0.3	4.37329	0.3	5.28531
13	DEP	0.3	4.42095	0.3	5.26624
13	DEP	0.266667	4.55231	0.266667	5.33441
13	DEP	0.25	4.40206	0.283333	5.15293
13	DEP	0.283333	4.66346	0.283333	5.40297
13	DEP	0.283333	4.84734	0.283333	5.51326
13	DEP	0.283333	4.00263	0.283333	4.64752
13	DEP	0.266667	4.39018	0.283333	5.02202
13	DEP	0.283333	4.49007	0.283333	5.06783
13	DEP	0.283333	4.4323	0.266667	4.98023
13	DEP	0.283333	4.5658	0.3	5.08597
13	DEP	0.283333	4.82663	0.283333	5.29778
13	DEP	0.266667	4.20815	0.266667	4.67638
13	DEP	0.283333	4.80063	0.283333	5.26833
13	DEP	0.283333	4.81005	0.3	5.27454
13	DEP	0.283333	4.32452	0.283333	4.78351
13	DEP	0.316667	4.55069	0.316667	5.00741
13	DEP	0.266667	4.54442	0.283333	4.9978
13	DEP	0.25	4.26687	0.25	4.71742
13	DEP	0.283333	4.52804	0.283333	4.96541
13	DEP	0.3	4.63318	0.316667	5.07041
13	DEP	0.3	4.53143	0.3	4.94531
13	DEP	0.283333	4.53071	0.283333	4.91444
13	DEP	0.3	4.53859	0.3	4.90376
13	DEP	0.3	5.10808	0.3	5.472
13	DEP	0.266667	4.00973	0.266667	4.36218
13	DEP	0.283333	4.63469	0.283333	4.98137
13	DEP	0.283333	4.64121	0.283333	4.9584
13	DEP	0.266667	4.31985	0.283333	4.6308
13	DEP	0.266667	4.27726	0.266667	4.55278
13	DEP	0.283333	4.65162	0.3	4.92569
13	DEP	0.283333	4.55785	0.283333	4.83074
13	DEP	0.283333	4.97928	0.283333	5.25212
13	DEP	0.283333	4.93951	0.283333	5.18636
13	DEP	0.233333	4.11381	0.233333	4.35963
13	DEP	0.283333	4.91458	0.3	5.15855
13	DEP	0.283333	4.87919	0.283333	5.11423
13	DEP	0.3	5.12545	0.283333	5.35588
13	DEP	0.3	4.83273	0.3	5.04152
13	DEP	0.3	5.01011	0.3	5.20359
13	DEP	0.283333	5.15679	0.266667	5.3484
13	DEP	0.3	4.96407	0.3	5.09205
13	DEP	0.283333	4.69845	0.283333	4.82419
13	DEP	0.266667	4.80761	0.266667	4.92343
13	DEP	0.266667	4.55013	0.283333	4.66372
13	DEP	0.283333	4.71195	0.283333	4.81575
13	DEP	0.283333	4.70435	0.3	4.80603
13	DEP	0.266667	4.8427	0.266667	4.92235
13	DEP	0.283333	4.93534	0.283333	4.99423
13	DEP	0.3	5.12379	0.3	5.17083
13	DEP	0.3	4.9373	0.3	4.98148
13	DEP	0.316667	4.86034	0.316667	4.89286
13	DEP	0.316667	5.1667	0.3	5.19755
13	DEP	0.283333	5.0253	0.283333	5.0491
13	DEP	0.283333	4.91642	0.283333	4.90847
13	DEP	0.266667	5.20383	0.266667	5.18407
13	DEP	0.283333	4.86361	0.3	4.82536
13	DEP	0.3	4.89102	0.3	4.8402
13	DEP	0.266667	4.4923	0.266667	4.44126
13	DEP	0.283333	4.82215	0.3	4.76281
13	DEP	0.283333	4.96859	0.3	4.83163
13	DEP	0.283333	4.93733	0.266667	4.79114
13	DEP	0.283333	5.3379	0.283333	5.13524
13	DEP	0.25	4.67297	0.25	4.45845
13	DEP	0.266667	4.95932	0.266667	4.73363
13	DEP	0.283333	4.93839	0.283333	4.66909
13	DEP	0.3	5.06084	0.3	4.73356
13	DEP	0.283333	5.02251	0.283333	4.66482
13	DEP	0.3	5.41359	0.3	5.04345
13	DEP	0.3	5.13299	0.283333	4.71091
13	DEP	0.283333	5.08703	0.283333	4.54862
13	DEP	0.283333	5.4359	0.3	4.87244
13	DEP	0.25	5.00548	0.266667	4.44163
13	DEP	0.283333	5.45805	0.283333	4.89023
13	DEP	0.283333	5.36084	0.266667	4.77714
13	DEP	0.283333	4.90788	0.283333	4.27946
13	DEP	0.3	5.49899	0.3	4.81937
13	DEP	0.3	5.47288	0.3	4.78349
13	DEP	0.3	5.41271	0.3	4.68207
13	DEP	0.283333	5.09425	0.3	4.3326
13	DEP	0.3	5.3819	0.3	4.61397
13	DEP	0.283333	5.45221	0.283333	4.66043
13	DEP	0.283333	5.39424	0.283333	4.47466
13	DEP	0.283333	5.66217	0.283333	4.72089
13	DEP	0.3	5.84715	0.3	4.87862
13	DEP	0.3	6.47203	0.3	5.12754
14	DEP	0.25	3.82186	0.266667	4.63575
14	DEP	0.25	3.91118	0.266667	4.55608
14	DEP	0.266667	3.73973	0.266667	4.22808
14	DEP	0.25	4.23783	0.25	4.65925
14	DEP	0.283333	4.48709	0.3	4.85378
14	DEP	0.283333	3.98343	0.266667	4.34002
14	DEP	0.266667	4.14906	0.266667	4.45334
14	DEP	0.25	4.19802	0.25	4.48824
14	DEP	0.266667	4.36285	0.266667	4.64546
14	DEP	0.25	4.08341	0.266667	4.36152
14	DEP	0.283333	4.43938	0.283333	4.6856
14	DEP	0.25	4.04933	0.25	4.27453
14	DEP	0.266667	4.2588	0.283333	4.43966
14	DEP	0.283333	4.4805	0.283333	4.65457
14	DEP	0.266667	4.24114	0.266667	4.39803
14	DEP	0.283333	4.53268	0.283333	4.67869
14	DEP	0.266667	4.55613	0.266667	4.68844
14	DEP	0.266667	4.48113	0.266667	4.55165
14	DEP	0.266667	4.56706	0.283333	4.62136
14	DEP	0.266667	4.29764	0.266667	4.35023
14	DEP	0.266667	4.26362	0.266667	4.26971
14	DEP	0.25	4.28868	0.25	4.273
14	DEP	0.283333	4.88318	0.266667	4.85447
14	DEP	0.266667	3.99223	0.266667	3.96306
14	DEP	0.25	4.55292	0.266667	4.50685
14	DEP	0.25	4.39397	0.25	4.31974
14	DEP	0.25	4.33844	0.266667	4.22771
14	DEP	0.266667	4.54514	0.283333	4.41744
14	DEP	0.266667	4.64146	0.266667	4.50575
14	DEP	0.25	4.23898	0.25	4.09255
14	DEP	0.283333	4.50065	0.283333	4.33794
14	DEP	0.266667	4.64576	0.266667	4.47728
14	DEP	0.266667	4.69109	0.266667	4.51075
14	DEP	0.266667	4.57286	0.266667	4.37394
14	DEP	0.266667	4.42464	0.266667	4.19474
14	DEP	0.283333	4.97001	0.283333	4.66336
14	DEP	0.266667	4.57238	0.266667	4.25185
14	DEP	0.25	4.43795	0.25	4.11316
14	DEP	0.266667	4.54617	0.266667	4.17462
14	DEP	0.25	4.27951	0.266667	3.88739
14	DEP	0.283333	4.92046	0.3	4.52805
14	DEP	0.266667	4.84908	0.266667	4.45395
14	DEP	0.266667	4.57833	0.266667	4.17713
14	DEP	0.3	4.82544	0.3	4.4233
14	DEP	0.25	4.67575	0.25	4.27279
14	DEP	0.266667	4.84041	0.266667	4.43501
14	DEP	0.25	5.01525	0.266667	4.60387
14	DEP	0.266667	4.80931	0.266667	4.39679
14	DEP	0.266667	4.77943	0.266667	4.36511
14	DEP	0.266667	4.56218	0.266667	4.12287
14	DEP	0.266667	4.31837	0.266667	3.86985
14	DEP	0.25	4.83546	0.25	4.38248
14	DEP	0.25	4.56646	0.25	4.07368
14	DEP	0.25	4.34833	0.266667	3.84482
14	DEP	0.266667	4.69272	0.283333	4.17097
14	DEP	0.266667	4.14695	0.266667	3.59824
14	DEP	0.283333	4.98042	0.283333	4.42265
14	DEP	0.266667	5.11532	0.266667	4.55425
14	DEP	0.283333	4.68639	0.283333	4.12057
14	DEP	0.266667	4.60943	0.266667	4.03593
14	DEP	0.25	4.92831	0.25	4.34748
14	DEP	0.266667	5.6291	0.283333	5.01156
14	DEP	0.266667	4.79007	0.266667	4.14653
14	DEP	0.283333	5.14283	0.283333	4.48451
14	DEP	0.25	5.12843	0.266667	4.46936
14	DEP	0.283333	5.18053	0.283333	4.51904
14	DEP	0.266667	5.19146	0.266667	4.50612
14	DEP	0.266667	5.05405	0.266667	4.30116
14	DEP	0.283333	4.65778	0.283333	3.86917
14	DEP	0.266667	4.77413	0.266667	3.96493
14	DEP	0.283333	5.0942	0.283333	4.27459
14	DEP	0.266667	4.72826	0.283333	3.81346
14	DEP	0.266667	4.73775	0.266667	3.75688
14	DEP	0.283333	5.25208	0.283333	4.2619
14	DEP	0.283333	5.12812	0.283333	4.05069
14	DEP	0.266667	5.02415	0.25	3.91772
14	DEP	0.3	5.34685	0.316667	4.22319
14	DEP	0.283333	4.78973	0.283333	3.665
14	DEP	0.266667	5.15024	0.266667	3.92988
14	DEP	0.283333	5.72268	0.283333	4.49246
14	DEP	0.266667	5.72043	0.283333	4.48098
14	DEP	0.266667	5.12728	0.283333	3.82568
14	DEP	0.266667	5.26456	0.266667	3.91025
14	DEP	0.25	4.9193	0.25	3.493
14	DEP	0.266667	4.82172	0.266667	3.35778
14	DEP	0.283333	5.63857	0.283333	3.75952
15	DEP	0.266667	4.05329	0.283333	5.25585
15	DEP	0.25	4.04034	0.25	5.21552
15	DEP	0.266667	4.42352	0.266667	5.33856
15	DEP	0.283333	3.83896	0.283333	4.70949
15	DEP	0.266667	4.71956	0.266667	5.544
15	DEP	0.266667	3.87234	0.283333	4.68905
15	DEP	0.266667	4.05673	0.283333	4.86279
15	DEP	0.25	4.80693	0.266667	5.52926
15	DEP	0.266667	4.82719	0.266667	5.47363
15	DEP	0.283333	4.60987	0.266667	5.16812
15	DEP	0.233333	4.19939	0.25	4.73394
15	DEP	0.283333	5.24635	0.283333	5.71414
15	DEP	0.266667	4.0085	0.283333	4.45998
15	DEP	0.266667	4.10279	0.283333	4.54484
15	DEP	0.25	4.55294	0.25	4.97579
15	DEP	0.266667	4.85301	0.266667	5.24947
15	DEP	0.283333	4.25736	0.283333	4.57907
15	DEP	0.266667	4.70138	0.283333	4.96666
15	DEP	0.283333	4.85694	0.283333	5.11907
15	DEP	0.266667	4.24705	0.283333	4.49185
15	DEP	0.266667	4.83998	0.266667	5.02815
15	DEP	0.266667	4.47302	0.283333	4.65611
15	DEP	0.283333	4.5382	0.283333	4.70665
15	DEP	0.25	5.16931	0.25	5.303
15	DEP	0.25	5.05534	0.266667	5.17356
15	DEP	0.266667	4.21219	0.266667	4.32305
15	DEP	0.266667	5.3357	0.266667	5.43393
15	DEP	0.266667	4.32864	0.266667	4.38094
15	DEP	0.266667	5.1182	0.266667	5.17039
15	DEP	0.266667	4.91727	0.266667	4.96478
15	DEP	0.266667	4.2962	0.283333	4.31072
15	DEP	0.266667	4.93011	0.25	4.93294
15	DEP	0.25	4.8432	0.266667	4.84104
15	DEP	0.25	5.13014	0.25	5.11945
15	DEP	0.266667	5.16146	0.283333	5.14572
15	DEP	0.266667	5.17178	0.283333	5.15217
15	DEP	0.266667	5.13144	0.266667	5.09606
15	DEP	0.283333	4.17558	0.283333	4.1331
15	DEP	0.3	4.81511	0.3	4.75137
15	DEP	0.25	4.61595	0.266667	4.5447
15	DEP	0.283333	4.93226	0.3	4.85462
15	DEP	0.25	4.67922	0.266667	4.59481
15	DEP	0.283333	4.49557	0.283333	4.40625
15	DEP	0.266667	5.18077	0.266667	5.07926
15	DEP	0.266667	5.47044	0.266667	5.36802
15	DEP	0.283333	4.51172	0.283333	4.36784
15	DEP	0.283333	5.2382	0.283333	5.06667
15	DEP	0.266667	5.23115	0.266667	5.0542
15	DEP	0.233333	4.91428	0.25	4.73438
15	DEP	0.266667	5.37239	0.283333	5.18698
15	DEP	0.283333	4.62683	0.283333	4.43772
15	DEP	0.266667	5.34938	0.266667	5.15228
15	DEP	0.266667	4.57508	0.283333	4.34663
15	DEP	0.266667	5.29416	0.283333	5.05813
15	DEP	0.266667	5.40411	0.266667	5.13371
15	DEP	0.266667	4.61668	0.266667	4.30361
15	DEP	0.266667	5.14002	0.266667	4.80356
15	DEP	0.266667	6.0407	0.266667	5.69218
15	DEP	0.283333	4.53581	0.3	4.1845
15	DEP	0.266667	5.27823	0.283333	4.92294
15	DEP	0.283333	5.23925	0.283333	4.87866
15	DEP	0.266667	4.96819	0.266667	4.60252
15	DEP	0.266667	5.08027	0.266667	4.71351
15	DEP	0.266667	5.39542	0.266667	5.01445
15	DEP	0.266667	5.25678	0.266667	4.86721
15	DEP	0.266667	5.20309	0.25	4.80499
15	DEP	0.266667	5.39611	0.283333	4.99413
15	DEP	0.283333	5.27935	0.283333	4.87221
15	DEP	0.266667	5.5009	0.283333	5.04602
15	DEP	0.266667	5.259	0.266667	4.79215
15	DEP	0.266667	5.13956	0.266667	4.66374
15	DEP	0.266667	4.39989	0.283333	3.923
15	DEP	0.266667	6.0427	0.266667	5.55368
15	DEP	0.266667	4.75122	0.266667	4.25639
15	DEP	0.283333	5.22161	0.266667	4.70868
15	DEP	0.283333	4.76862	0.283333	4.22786
15	DEP	0.25	5.29901	0.266667	4.72043
15	DEP	0.3	5.193	0.3	4.60979
15	DEP	0.266667	5.98332	0.25	5.36039
15	DEP	0.283333	4.64469	0.283333	4.00945
15	DEP	0.283333	5.94699	0.283333	5.2701
15	DEP	0.3	5.26428	0.3	4.58057
15	DEP	0.283333	5.47785	0.266667	4.78723
15	DEP	0.283333	5.21369	0.283333	4.42035
15	DEP	0.283333	5.50459	0.283333	4.70257
15	DEP	0.3	5.41176	0.3	4.58439
15	DEP	0.3	5.57345	0.283333	4.73942
15	DEP	0.3	5.04519	0.283333	4.13867
15	DEP	0.266667	5.74364	0.266667	4.75622
15	DEP	0.266667	6.07191	0.266667	5.07643
15	DEP	0.283333	5.23102	0.283333	4.20724
15	DEP	0.283333	5.03727	0.266667	3.98861
15	DEP	0.283333	5.41296	0.283333	4.34192
15	DEP	0.3	5.48063	0.3	4.36816
15	DEP	0.283333	5.93306	0.283333	4.74507
15	DEP	0.3	5.25927	0.3	3.98929
15	DEP	0.283333	6.18744	0.266667	4.76317
15	DEP	0.283333	6.97006	0.283333	5.52468
15	DEP	0.3	6.91685	0.3	5.32183
16	DEP	0.25	4.58895	0.266667	6.04667
16	DEP	0.25	4.3236	0.25	5.699
16	DEP	0.25	4.67406	0.25	6.00809
16	DEP	0.25	5.56607	0.266667	6.76725
16	DEP	0.25	4.84768	0.25	6.03194
16	DEP	0.266667	5.2337	0.266667	6.32228
16	DEP	0.266667	5.25885	0.266667	6.31233
16	DEP	0.25	5.40169	0.25	6.43835
16	DEP	0.266667	5.33691	0.266667	6.31399
16	DEP	0.25	5.03796	0.25	5.88286
16	DEP	0.25	5.07729	0.25	5.90321
16	DEP	0.25	5.11177	0.25	5.93078
16	DEP	0.283333	5.14851	0.283333	5.92372
16	DEP	0.25	4.94043	0.25	5.71011
16	DEP	0.25	5.16271	0.266667	5.92582
16	DEP	0.25	5.35626	0.266667	6.10634
16	DEP	0.25	5.24952	0.266667	5.96691
16	DEP	0.25	5.00758	0.25	5.71013
16	DEP	0.266667	5.02471	0.266667	5.71194
16	DEP	0.25	5.18932	0.266667	5.87196
16	DEP	0.266667	5.45592	0.266667	6.12954
16	DEP	0.25	5.71963	0.25	6.389
16	DEP	0.266667	5.44908	0.266667	6.07568
16	DEP	0.25	5.00302	0.25	5.57677
16	DEP	0.25	5.43533	0.266667	6.00833
16	DEP	0.266667	4.87961	0.266667	5.44681
16	DEP	0.266667	5.85746	0.266667	6.40412
16	DEP	0.266667	5.78786	0.266667	6.32863
16	DEP	0.266667	5.79051	0.266667	6.29843
16	DEP	0.25	5.33143	0.266667	5.83761
16	DEP	0.266667	5.308	0.25	5.8076
16	DEP	0.25	5.49821	0.266667	5.97567
16	DEP	0.25	5.31295	0.25	5.78698
16	DEP	0.25	5.66707	0.266667	6.13865
16	DEP	0.25	5.23919	0.283333	5.69697
16	DEP	0.266667	5.57444	0.283333	5.9692
16	DEP	0.25	5.22016	0.25	5.58184
16	DEP	0.266667	5.538	0.266667	5.88941
16	DEP	0.266667	5.67436	0.266667	6.01601
16	DEP	0.266667	5.63004	0.266667	5.96979
16	DEP	0.25	5.56632	0.25	5.88789
16	DEP	0.266667	5.61369	0.266667	5.93469
16	DEP	0.25	5.70458	0.25	6.0088
16	DEP	0.25	5.41804	0.25	5.71811
16	DEP	0.25	5.25099	0.25	5.52764
16	DEP	0.25	5.35771	0.25	5.63096
16	DEP	0.266667	5.88728	0.283333	6.15798
16	DEP	0.266667	5.62797	0.283333	5.89314
16	DEP	0.266667	5.56723	0.266667	5.78527
16	DEP	0.266667	6.00452	0.266667	6.21115
16	DEP	0.25	5.70449	0.266667	5.90089
16	DEP	0.25	5.54043	0.25	5.73358
16	DEP	0.266667	5.79305	0.266667	5.93202
16	DEP	0.25	5.40001	0.25	5.53533
16	DEP	0.266667	5.67547	0.266667	5.77473
16	DEP	0.25	5.72606	0.25	5.82505
16	DEP	0.266667	5.75877	0.266667	5.82741
16	DEP	0.25	5.86653	0.266667	5.90928
16	DEP	0.25	5.55588	0.266667	5.57044
16	DEP	0.266667	5.92632	0.266667	5.88656
16	DEP	0.25	5.36831	0.25	5.31586
16	DEP	0.266667	5.75571	0.266667	5.68547
16	DEP	0.266667	5.95266	0.266667	5.87473
16	DEP	0.283333	5.46692	0.283333	5.38206
16	DEP	0.266667	6.19169	0.283333	6.0903
16	DEP	0.266667	5.63448	0.266667	5.52335
16	DEP	0.283333	5.96887	0.266667	5.85715
16	DEP	0.266667	5.93647	0.266667	5.79698
16	DEP	0.266667	5.85692	0.266667	5.67402
16	DEP	0.266667	5.40077	0.266667	5.19241
16	DEP	0.266667	6.10414	0.266667	5.89321
16	DEP	0.25	5.26983	0.266667	5.01827
16	DEP	0.266667	6.37803	0.25	6.07098
16	DEP	0.266667	6.11431	0.266667	5.79987
16	DEP	0.266667	5.79891	0.283333	5.4503
16	DEP	0.266667	6.03047	0.283333	5.68055
16	DEP	0.283333	6.20958	0.266667	5.85657
16	DEP	0.283333	6.45209	0.283333	6.03439
16	DEP	0.25	5.65698	0.266667	5.22598
16	DEP	0.25	6.11541	0.25	5.65234
16	DEP	0.283333	6.26731	0.283333	5.70877
16	DEP	0.266667	6.42934	0.266667	5.76122
16	DEP	0.3	6.68768	0.283333	5.84244
16	DEP	0.266667	6.39264	0.266667	5.43234
16	DEP	0.266667	6.97008	0.3	5.39037
17	DEP	0.266667	6.00892	0.266667	6.21617
17	DEP	0.25	6.57245	0.266667	6.64625
17	DEP	0.25	6.67072	0.266667	6.58204
17	DEP	0.25	6.47697	0.266667	6.23807
17	DEP	0.25	6.59403	0.266667	6.31744
17	DEP	0.266667	6.89066	0.266667	6.48298
17	DEP	0.266667	6.605	0.266667	6.14738
17	DEP	0.266667	7.0574	0.266667	6.5389
17	DEP	0.266667	7.1606	0.25	6.545
17	DEP	0.283333	6.86887	0.283333	6.2408
17	DEP	0.283333	6.81865	0.283333	6.18728
17	DEP	0.266667	6.84255	0.283333	6.16111
17	DEP	0.266667	6.83551	0.266667	6.15006
17	DEP	0.266667	7.11498	0.283333	6.40375
17	DEP	0.266667	6.93742	0.283333	6.17899
17	DEP	0.266667	6.86163	0.283333	6.09182
17	DEP	0.266667	6.92216	0.3	6.1299
17	DEP	0.266667	7.06881	0.266667	6.23977
17	DEP	0.283333	7.02739	0.283333	6.18969
17	DEP	0.283333	7.07093	0.283333	6.20609
17	DEP	0.266667	7.67712	0.283333	6.79469
17	DEP	0.283333	7.04305	0.283333	6.1519
17	DEP	0.283333	7.11773	0.283333	6.2131
17	DEP	0.283333	7.42474	0.266667	6.49754
17	DEP	0.283333	7.19131	0.266667	6.26113
17	DEP	0.266667	7.66161	0.266667	6.66938
17	DEP	0.266667	7.25098	0.283333	6.25676
17	DEP	0.283333	7.06382	0.283333	6.06613
17	DEP	0.283333	7.29151	0.283333	6.25942
17	DEP	0.266667	7.34767	0.283333	6.30906
17	DEP	0.266667	7.37592	0.266667	6.33306
17	DEP	0.283333	7.12654	0.266667	6.06884
17	DEP	0.283333	7.19956	0.283333	6.12544
17	DEP	0.266667	7.30186	0.283333	6.22685
17	DEP	0.266667	7.54301	0.266667	6.4625
17	DEP	0.266667	7.54419	0.283333	6.43871
17	DEP	0.283333	7.31345	0.283333	6.20781
17	DEP	0.266667	7.55804	0.283333	6.44555
17	DEP	0.283333	7.77623	0.283333	6.65889
17	DEP	0.266667	7.76782	0.266667	6.64295
17	DEP	0.283333	7.24375	0.283333	6.10694
17	DEP	0.266667	7.44062	0.283333	6.28954
17	DEP	0.283333	7.47132	0.283333	6.31689
17	DEP	0.266667	7.73076	0.283333	6.54675
17	DEP	0.266667	7.47979	0.266667	6.29083
17	DEP	0.283333	7.42502	0.266667	6.23238
17	DEP	0.266667	7.62179	0.266667	6.41723
17	DEP	0.283333	7.41664	0.283333	6.18974
17	DEP	0.266667	7.53094	0.283333	6.3037
17	DEP	0.283333	7.33357	0.283333	6.10275
17	DEP	0.283333	7.73867	0.283333	6.47648
17	DEP	0.266667	7.73584	0.266667	6.46435
17	DEP	0.283333	7.54925	0.266667	6.25368
17	DEP	0.266667	7.35582	0.266667	6.00478
17	DEP	0.283333	7.44899	0.283333	6.08489
17	DEP	0.266667	7.27958	0.283333	5.91215
17	DEP	0.283333	7.83442	0.266667	6.46293
17	DEP	0.266667	7.66092	0.283333	6.23678
17	DEP	0.283333	7.9037	0.266667	6.46031
17	DEP	0.283333	7.69233	0.266667	6.23917
17	DEP	0.283333	8.10492	0.283333	6.62421
17	DEP	0.266667	7.64079	0.266667	6.15608
17	DEP	0.266667	7.8587	0.266667	6.36744
17	DEP	0.283333	7.92054	0.283333	6.42604
17	DEP	0.266667	8.00195	0.283333	6.43091
17	DEP	0.266667	8.07127	0.25	6.49585
17	DEP	0.266667	8.20403	0.266667	6.60854
17	DEP	0.266667	7.97383	0.283333	6.37646
17	DEP	0.283333	7.92974	0.283333	6.32775
17	DEP	0.283333	8.1058	0.283333	6.43244
18	DEP	0.25	4.2735	0.266667	5.42734
18	DEP	0.233333	3.78725	0.25	4.90758
18	DEP	0.266667	4.52533	0.283333	5.06641
18	DEP	0.25	4.43351	0.266667	4.97118
18	DEP	0.266667	4.7531	0.266667	5.2816
18	DEP	0.266667	4.91124	0.266667	5.34804
18	DEP	0.266667	4.37352	0.3	4.8019
18	DEP	0.266667	4.77271	0.283333	5.20044
18	DEP	0.266667	4.46584	0.3	4.77383
18	DEP	0.25	5.09879	0.283333	5.36616
18	DEP	0.283333	4.91952	0.283333	5.18642
18	DEP	0.25	5.29016	0.266667	5.55305
18	DEP	0.266667	5.09414	0.266667	5.33018
18	DEP	0.266667	4.86482	0.3	5.08978
18	DEP	0.25	4.9902	0.266667	5.19661
18	DEP	0.266667	4.80927	0.3	4.98145
18	DEP	0.25	4.86353	0.266667	5.03402
18	DEP	0.283333	5.31893	0.266667	5.48304
18	DEP	0.266667	4.56976	0.266667	4.72696
18	DEP	0.266667	4.81289	0.3	4.95193
18	DEP	0.283333	5.19402	0.3	5.31546
18	DEP	0.266667	5.07724	0.266667	5.19242
18	DEP	0.266667	4.99358	0.266667	5.09998
18	DEP	0.266667	5.2587	0.266667	5.36309
18	DEP	0.283333	5.31374	0.283333	5.41787
18	DEP	0.266667	5.29573	0.283333	5.36738
18	DEP	0.283333	4.99592	0.266667	5.05549
18	DEP	0.266667	5.25432	0.283333	5.30863
18	DEP	0.266667	4.96246	0.283333	5.01216
18	DEP	0.25	4.64962	0.266667	4.64528
18	DEP	0.266667	5.44527	0.25	5.43642
18	DEP	0.283333	5.01255	0.283333	4.99316
18	DEP	0.266667	5.00913	0.25	4.98137
18	DEP	0.266667	5.0269	0.283333	4.98407
18	DEP	0.266667	4.9591	0.3	4.90966
18	DEP	0.25	5.3155	0.25	5.26324
18	DEP	0.266667	5.07267	0.283333	4.98368
18	DEP	0.266667	4.99387	0.283333	4.89631
18	DEP	0.283333	5.39393	0.283333	5.29209
18	DEP	0.266667	5.0977	0.283333	4.98403
18	DEP	0.266667	4.96761	0.283333	4.84321
18	DEP	0.266667	5.18566	0.283333	5.04527
18	DEP	0.283333	5.20978	0.266667	5.06826
18	DEP	0.266667	5.48013	0.266667	5.32037
18	DEP	0.3	5.6647	0.283333	5.49647
18	DEP	0.283333	5.39835	0.283333	5.22879
18	DEP	0.3	5.35321	0.25	5.17465
18	DEP	0.266667	5.38286	0.283333	5.18698
18	DEP	0.266667	5.31034	0.283333	5.10525
18	DEP	0.266667	5.88588	0.266667	5.66251
18	DEP	0.283333	5.50814	0.266667	5.27421
18	DEP	0.283333	5.31041	0.266667	5.05925
18	DEP	0.25	4.79336	0.283333	4.52939
18	DEP	0.3	5.80299	0.266667	5.53463
18	DEP	0.283333	5.42365	0.266667	5.12633
18	DEP	0.266667	5.2206	0.283333	4.89881
18	DEP	0.266667	5.46504	0.266667	5.08727
18	DEP	0.283333	5.67421	0.266667	5.26614
18	DEP	0.283333	5.62429	0.266667	5.18824
18	DEP	0.283333	5.78554	0.283333	5.33969
18	DEP	0.283333	5.68848	0.3	5.24066
18	DEP	0.283333	5.47746	0.266667	5.02717
18	DEP	0.266667	5.23737	0.3	4.78024
18	DEP	0.25	5.20427	0.266667	4.70776
18	DEP	0.266667	5.7517	0.283333	5.24854
18	DEP	0.266667	5.44843	0.266667	4.94429
18	DEP	0.266667	5.577	0.3	5.06665
18	DEP	0.3	5.75053	0.283333	5.22678
18	DEP	0.283333	5.70841	0.283333	5.17471
18	DEP	0.3	5.66565	0.283333	5.08751
18	DEP	0.266667	5.76469	0.266667	5.1758
18	DEP	0.283333	5.66839	0.283333	5.0695
18	DEP	0.266667	5.61825	0.283333	4.99385
18	DEP	0.283333	5.28179	0.283333	4.65576
18	DEP	0.266667	4.96582	0.266667	4.33404
18	DEP	0.266667	5.53656	0.283333	4.88936
18	DEP	0.283333	5.66149	0.283333	4.99129
18	DEP	0.283333	5.34811	0.283333	4.62457
18	DEP	0.283333	5.67132	0.283333	4.94226
18	DEP	0.266667	5.49284	0.266667	4.76086
18	DEP	0.266667	5.57729	0.266667	4.82361
18	DEP	0.266667	5.43514	0.25	4.6777
18	DEP	0.283333	5.33683	0.283333	4.54755
18	DEP	0.266667	5.08029	0.25	4.2635
18	DEP	0.283333	5.63299	0.283333	4.80308
18	DEP	0.3	6.04097	0.266667	5.20773
18	DEP	0.3	5.92052	0.283333	5.07726
18	DEP	0.266667	5.56878	0.3	4.7002
18	DEP	0.283333	5.67018	0.283333	4.7987
18	DEP	0.283333	5.46954	0.3	4.58667
18	DEP	0.266667	5.78918	0.283333	4.8392
18	DEP	0.266667	5.79937	0.266667	4.81559
18	DEP	0.283333	6.30743	0.283333	5.3122
18	DEP	0.266667	5.8744	0.283333	4.83085
18	DEP	0.283333	5.9236	0.283333	4.81575
18	DEP	0.266667	5.76996	0.283333	4.5684
18	DEP	0.3	6.02026	0.266667	4.75854
18	DEP	0.25	5.21918	0.266667	3.94696
18	DEP	0.283333	6.12956	0.2	4.79121
18	DEP	0.283333	6.32181	0.283333	4.86992
18	DEP	0.283333	5.81175	0.283333	4.3525
18	DEP	0.3	6.40069	0.3	4.8924
19	DEP	0.266667	5.41341	0.283333	7.01282
19	DEP	0.3	5.82201	0.316667	7.15549
19	DEP	0.283333	5.48816	0.283333	6.80259
19	DEP	0.25	5.28838	0.25	6.53679
19	DEP	0.283333	5.99146	0.283333	7.07521
19	DEP	0.25	4.80799	0.266667	5.73296
19	DEP	0.266667	6.27885	0.283333	7.1591
19	DEP	0.266667	6.0085	0.266667	6.88069
19	DEP	0.316667	6.72659	0.316667	7.54311
19	DEP	0.266667	5.64457	0.266667	6.42108
19	DEP	0.25	5.08564	0.25	5.8499
19	DEP	0.283333	5.98758	0.283333	6.72903
19	DEP	0.316667	6.04284	0.35	6.72884
19	DEP	0.25	4.86012	0.25	5.4961
19	DEP	0.283333	5.9769	0.283333	6.47157
19	DEP	0.266667	5.91948	0.266667	6.40305
19	DEP	0.233333	6.19927	0.266667	6.61968
19	DEP	0.266667	6.62194	0.266667	6.95596
19	DEP	0.266667	5.50163	0.266667	5.82182
19	DEP	0.3	6.46546	0.316667	6.77412
19	DEP	0.25	6.243	0.266667	6.54416
19	DEP	0.266667	6.48486	0.266667	6.7301
19	DEP	0.316667	6.48924	0.316667	6.72905
19	DEP	0.283333	6.31157	0.283333	6.55048
19	DEP	0.3	6.29507	0.3	6.52139
19	DEP	0.3	5.35852	0.3	5.55929
19	DEP	0.266667	6.51455	0.25	6.70354
19	DEP	0.3	5.76839	0.283333	5.93262
19	DEP	0.283333	6.77144	0.283333	6.91176
19	DEP	0.283333	6.24834	0.283333	6.35803
19	DEP	0.283333	6.36425	0.283333	6.45732
19	DEP	0.3	6.61993	0.316667	6.69773
19	DEP	0.283333	5.94222	0.3	6.01438
19	DEP	0.266667	6.00176	0.266667	6.05269
19	DEP	0.3	6.23879	0.283333	6.26457
19	DEP	0.266667	5.52568	0.266667	5.55092
19	DEP	0.283333	6.80468	0.283333	6.82777
19	DEP	0.283333	6.29062	0.283333	6.29842
19	DEP	0.266667	6.87357	0.283333	6.84179
19	DEP	0.266667	6.605	0.266667	6.55789
19	DEP	0.266667	6.65009	0.266667	6.51155
19	DEP	0.266667	6.404	0.283333	6.16863
19	DEP	0.283333	6.91755	0.283333	6.55569
19	DEP	0.266667	6.54615	0.266667	6.18118
19	DEP	0.283333	7.01689	0.283333	6.62616
19	DEP	0.266667	6.72945	0.266667	6.26998
19	DEP	0.266667	5.99249	0.266667	5.49945
19	DEP	0.283333	7.0666	0.3	6.57146
19	DEP	0.266667	6.81888	0.266667	6.30069
19	DEP	0.25	6.17837	0.25	5.65267
19	DEP	0.283333	7.05195	0.3	6.51928
19	DEP	0.283333	6.95747	0.283333	6.34869
19	DEP	0.3	7.0646	0.316667	6.43645
19	DEP	0.283333	6.35443	0.266667	5.7051
19	DEP	0.3	7.39407	0.3	6.72366
19	DEP	0.283333	7.01486	0.283333	6.30933
19	DEP	0.25	6.07288	0.266667	5.35145
19	DEP	0.266667	6.72035	0.266667	5.99464
19	DEP	0.283333	6.65428	0.266667	5.90066
19	DEP	0.3	7.59763	0.3	6.84369
19	DEP	0.266667	6.94721	0.283333	6.18983
19	DEP	0.283333	7.03245	0.283333	6.26766
19	DEP	0.283333	7.33377	0.283333	6.48714
19	DEP	0.283333	8.19671	0.283333	7.33158
19	DEP	0.3	7.30049	0.316667	6.42759
19	DEP	0.266667	7.37793	0.3	6.48374
19	DEP	0.283333	6.576	0.283333	5.67126
19	DEP	0.283333	7.32432	0.266667	6.35421
19	DEP	0.266667	7.58568	0.283333	6.5248
19	DEP	0.25	6.70489	0.266667	5.63075
19	DEP	0.25	6.45933	0.25	5.38184
19	DEP	0.283333	7.67346	0.283333	6.52532
19	DEP	0.3	7.36309	0.316667	6.18335
19	DEP	0.266667	7.84516	0.266667	6.63778
19	DEP	0.3	6.81844	0.3	5.47411
19	DEP	0.266667	7.04655	0.266667	5.6845
19	DEP	0.266667	6.26873	0.266667	4.79808
19	DEP	0.266667	6.66033	0.266667	5.13067
19	DEP	0.316667	7.37369	0.316667	5.81611
19	DEP	0.283333	7.52131	0.283333	5.89627
20	DEP	0.283333	5.3309	0.3	6.52302
20	DEP	0.266667	4.99715	0.266667	6.11264
20	DEP	0.266667	5.72692	0.283333	6.80386
20	DEP	0.233333	4.1118	0.25	5.15489
20	DEP	0.283333	5.27178	0.266667	6.2731
20	DEP	0.266667	5.7803	0.266667	6.76342
20	DEP	0.266667	4.85235	0.283333	5.81237
20	DEP	0.283333	5.37118	0.283333	6.31656
20	DEP	0.266667	5.32865	0.283333	6.23364
20	DEP	0.266667	4.82563	0.266667	5.68468
20	DEP	0.266667	5.1613	0.266667	6.0084
20	DEP	0.266667	5.21371	0.266667	6.03376
20	DEP	0.283333	5.86763	0.3	6.64469
20	DEP	0.283333	5.06872	0.283333	5.80918
20	DEP	0.266667	5.37343	0.266667	6.08063
20	DEP	0.283333	5.7474	0.283333	6.39523
20	DEP	0.283333	5.30721	0.283333	5.91941
20	DEP	0.266667	5.04376	0.283333	5.64248
20	DEP	0.266667	5.70908	0.266667	6.28762
20	DEP	0.266667	5.25176	0.283333	5.79171
20	DEP	0.266667	5.44459	0.266667	5.96457
20	DEP	0.266667	5.28339	0.266667	5.75664
20	DEP	0.283333	5.51822	0.283333	5.97912
20	DEP	0.283333	5.41939	0.283333	5.84084
20	DEP	0.283333	5.58152	0.283333	5.98188
20	DEP	0.266667	5.40029	0.283333	5.75432
20	DEP	0.25	5.51402	0.266667	5.86749
20	DEP	0.266667	5.3734	0.283333	5.69507
20	DEP	0.283333	5.25495	0.283333	5.55905
20	DEP	0.266667	5.29996	0.283333	5.59623
20	DEP	0.283333	5.54632	0.283333	5.83638
20	DEP	0.266667	5.81344	0.283333	6.09366
20	DEP	0.283333	5.77388	0.283333	5.98633
20	DEP	0.283333	5.63838	0.3	5.81406
20	DEP	0.3	5.52625	0.3	5.68922
20	DEP	0.266667	5.77419	0.283333	5.90892
20	DEP	0.266667	5.72419	0.283333	5.84603
20	DEP	0.3	5.48414	0.3	5.59021
20	DEP	0.283333	5.78077	0.283333	5.88602
20	DEP	0.283333	5.45176	0.283333	5.55508
20	DEP	0.283333	5.33173	0.283333	5.43278
20	DEP	0.266667	5.81739	0.283333	5.9155
20	DEP	0.266667	6.28427	0.283333	6.38217
20	DEP	0.266667	5.54197	0.266667	5.63191
20	DEP	0.3	5.41472	0.3	5.49247
20	DEP	0.283333	5.60674	0.266667	5.67676
20	DEP	0.283333	5.57403	0.266667	5.626
20	DEP	0.283333	5.68473	0.3	5.73612
20	DEP	0.3	5.75474	0.283333	5.80455
20	DEP	0.283333	5.68124	0.283333	5.72121
20	DEP	0.283333	5.86561	0.283333	5.88666
20	DEP	0.266667	5.84583	0.3	5.85863
20	DEP	0.283333	5.81157	0.266667	5.78798
20	DEP	0.283333	5.76356	0.283333	5.71233
20	DEP	0.3	5.54516	0.3	5.44745
20	DEP	0.283333	6.01945	0.283333	5.91365
20	DEP	0.283333	5.85845	0.266667	5.74789
20	DEP	0.283333	5.52937	0.283333	5.36127
20	DEP	0.316667	6.31515	0.316667	6.12906
20	DEP	0.283333	5.8646	0.283333	5.65897
20	DEP	0.3	5.35492	0.3	5.09827
20	DEP	0.3	6.00036	0.283333	5.74167
20	DEP	0.266667	5.70193	0.266667	5.41807
20	DEP	0.283333	5.31833	0.3	5.01422
20	DEP	0.283333	6.37687	0.3	6.05214
20	DEP	0.3	6.25712	0.283333	5.84347
20	DEP	0.283333	5.90879	0.3	5.49202
20	DEP	0.3	5.72395	0.3	5.29695
20	DEP	0.266667	6.07129	0.283333	5.64383
20	DEP	0.266667	5.97844	0.266667	5.48463
20	DEP	0.266667	5.93477	0.283333	5.42427
20	DEP	0.283333	6.46238	0.3	5.89384
20	DEP	0.3	6.11521	0.3	5.54665
20	DEP	0.266667	6.03482	0.266667	5.40148
20	DEP	0.3	6.868	0.3	6.09682
20	DEP	0.3	6.57526	0.283333	5.70989
20	DEP	0.3	7.30604	0.283333	6.42589
20	DEP	0.3	5.86656	0.3	4.97719
20	DEP	0.3	6.4271	0.283333	5.45154
20	DEP	0.283333	7.35707	0.266667	6.27388
20	DEP	0.283333	6.89671	0.283333	5.63682
20	DEP	0.283333	6.69505	0.3	5.31466
21	DEP	0.266667	6.68692	0.283333	6.92648
21	DEP	0.266667	6.91827	0.266667	6.65288
21	DEP	0.266667	6.74316	0.283333	6.33393
21	DEP	0.283333	6.88709	0.283333	6.34517
21	DEP	0.266667	6.99436	0.283333	6.43086
21	DEP	0.266667	6.85476	0.283333	6.12255
21	DEP	0.283333	7.18763	0.283333	6.41973
21	DEP	0.283333	7.32543	0.283333	6.54367
21	DEP	0.283333	7.27709	0.283333	6.41888
21	DEP	0.25	7.27807	0.266667	6.41535
21	DEP	0.266667	7.17713	0.266667	6.30862
21	DEP	0.283333	7.46734	0.266667	6.59155
21	DEP	0.266667	7.36393	0.266667	6.46738
21	DEP	0.283333	7.26277	0.283333	6.34809
21	DEP	0.283333	7.40736	0.283333	6.47669
21	DEP	0.266667	7.53905	0.283333	6.60244
21	DEP	0.283333	7.52083	0.283333	6.57899
21	DEP	0.266667	7.2429	0.283333	6.26932
21	DEP	0.283333	7.227	0.283333	6.23103
21	DEP	0.266667	7.32101	0.283333	6.30408
21	DEP	0.283333	7.23544	0.283333	6.21377
21	DEP	0.266667	7.38445	0.266667	6.36015
21	DEP	0.266667	7.42207	0.266667	6.38775
21	DEP	0.266667	7.12654	0.283333	6.08923
21	DEP	0.266667	7.42795	0.283333	6.37571
21	DEP	0.283333	7.35573	0.283333	6.30269
21	DEP	0.283333	7.63929	0.283333	6.56178
21	DEP	0.266667	7.33148	0.266667	6.25124
21	DEP	0.283333	7.42988	0.283333	6.34231
21	DEP	0.266667	7.61134	0.283333	6.51726
21	DEP	0.283333	7.59564	0.3	6.49388
21	DEP	0.266667	7.54399	0.283333	6.41844
21	DEP	0.266667	7.61315	0.283333	6.47217
21	DEP	0.283333	7.35491	0.283333	6.18015
21	DEP	0.283333	7.74732	0.3	6.56958
21	DEP	0.283333	7.36596	0.283333	6.15202
21	DEP	0.283333	7.74957	0.283333	6.534
21	DEP	0.266667	7.65597	0.283333	6.44003
21	DEP	0.266667	7.55939	0.283333	6.33052
21	DEP	0.283333	7.43	0.283333	6.17285
21	DEP	0.283333	7.66721	0.283333	6.38337
21	DEP	0.283333	7.37378	0.283333	6.06128
21	DEP	0.266667	7.72024	0.283333	6.39562
21	DEP	0.283333	7.32273	0.3	5.97811
21	DEP	0.266667	7.84125	0.266667	6.48389
21	DEP	0.283333	7.64311	0.283333	6.27139
21	DEP	0.283333	8.05715	0.283333	6.67946
21	DEP	0.266667	7.72453	0.283333	6.33555
21	DEP	0.283333	7.76056	0.266667	6.36264
21	DEP	0.266667	7.55304	0.283333	6.15238
21	DEP	0.283333	7.71262	0.283333	6.27542
21	DEP	0.266667	7.7842	0.283333	6.32191
21	DEP	0.283333	7.67816	0.283333	6.19165
21	DEP	0.283333	7.6447	0.283333	6.1543
21	DEP	0.266667	7.78933	0.283333	6.27857
21	DEP	0.283333	7.89793	0.283333	6.38485
21	DEP	0.266667	7.81912	0.266667	6.30284
21	DEP	0.283333	7.86039	0.266667	6.33899
21	DEP	0.266667	7.8751	0.266667	6.28985
21	DEP	0.283333	7.65569	0.283333	6.04813
21	DEP	0.283333	7.54101	0.283333	5.92097
21	DEP	0.283333	7.705	0.283333	6.08455
21	DEP	0.283333	8.17659	0.283333	6.53435
21	DEP	0.283333	7.8613	0.283333	6.21005
21	DEP	0.283333	7.91057	0.283333	6.25828
21	DEP	0.266667	8.27637	0.266667	6.38979
22	DEP	0.266667	4.1566	0.266667	5.26935
22	DEP	0.266667	3.84675	0.266667	4.94001
22	DEP	0.25	3.79499	0.25	4.75108
22	DEP	0.266667	3.9585	0.266667	4.89925
22	DEP	0.25	4.26155	0.266667	5.17039
22	DEP	0.266667	4.30112	0.283333	5.20619
22	DEP	0.266667	4.24942	0.25	5.08951
22	DEP	0.25	3.82201	0.266667	4.53644
22	DEP	0.25	4.2866	0.25	4.92941
22	DEP	0.25	4.54912	0.25	5.17801
22	DEP	0.25	4.26215	0.266667	4.88545
22	DEP	0.266667	4.87328	0.266667	5.48125
22	DEP	0.266667	4.25853	0.266667	4.8356
22	DEP	0.25	4.24096	0.283333	4.80851
22	DEP	0.266667	4.20115	0.266667	4.69803
22	DEP	0.25	4.09148	0.266667	4.57135
22	DEP	0.266667	5.03461	0.283333	5.43352
22	DEP	0.266667	4.48354	0.283333	4.87661
22	DEP	0.25	4.43758	0.266667	4.79083
22	DEP	0.25	4.2215	0.266667	4.57285
22	DEP	0.283333	4.33642	0.283333	4.68675
22	DEP	0.25	4.44078	0.266667	4.77791
22	DEP	0.25	4.7217	0.266667	5.0259
22	DEP	0.266667	4.90869	0.266667	5.13475
22	DEP	0.266667	4.92398	0.266667	5.14734
22	DEP	0.25	4.4475	0.25	4.66011
22	DEP	0.283333	4.23695	0.3	4.40748
22	DEP	0.283333	4.80166	0.283333	4.95587
22	DEP	0.266667	4.69681	0.283333	4.82584
22	DEP	0.266667	4.57136	0.283333	4.6984
22	DEP	0.266667	4.52375	0.266667	4.6486
22	DEP	0.266667	4.85493	0.266667	4.9685
22	DEP	0.266667	4.18162	0.25	4.29364
22	DEP	0.266667	4.43904	0.283333	4.5479
22	DEP	0.283333	4.97091	0.283333	5.06789
22	DEP	0.266667	4.7434	0.283333	4.82492
22	DEP	0.266667	4.75749	0.283333	4.79058
22	DEP	0.25	4.36698	0.266667	4.39975
22	DEP	0.25	5.08335	0.266667	5.08972
22	DEP	0.266667	4.70368	0.266667	4.6934
22	DEP	0.25	4.62969	0.266667	4.58855
22	DEP	0.266667	5.06387	0.266667	4.99397
22	DEP	0.266667	4.33322	0.283333	4.25035
22	DEP	0.25	4.52242	0.25	4.39669
22	DEP	0.266667	4.45408	0.266667	4.32666
22	DEP	0.283333	4.78088	0.283333	4.64804
22	DEP	0.266667	4.42456	0.283333	4.26742
22	DEP	0.266667	4.76611	0.283333	4.6031
22	DEP	0.25	4.16834	0.25	3.99096
22	DEP	0.266667	5.30476	0.266667	5.12289
22	DEP	0.266667	4.65238	0.266667	4.46369
22	DEP	0.266667	4.61714	0.266667	4.42005
22	DEP	0.266667	4.6148	0.283333	4.41146
22	DEP	0.283333	4.89157	0.283333	4.67955
22	DEP	0.283333	4.64779	0.283333	4.42222
22	DEP	0.25	4.68539	0.25	4.45863
22	DEP	0.283333	4.73239	0.3	4.46902
22	DEP	0.266667	4.69319	0.283333	4.37987
22	DEP	0.3	5.35937	0.283333	5.00197
22	DEP	0.283333	4.88118	0.283333	4.49329
22	DEP	0.283333	4.78621	0.3	4.39605
22	DEP	0.283333	5.17095	0.283333	4.77842
22	DEP	0.283333	5.22269	0.283333	4.8098
22	DEP	0.266667	5.10366	0.266667	4.68581
22	DEP	0.233333	4.645	0.25	4.21079
22	DEP	0.316667	4.86674	0.316667	4.41695
22	DEP	0.266667	5.21793	0.266667	4.69816
22	DEP	0.25	4.5542	0.266667	4.01652
22	DEP	0.3	5.32673	0.283333	4.77295
22	DEP	0.3	4.44564	0.316667	3.88163
22	DEP	0.283333	5.08951	0.3	4.52063
22	DEP	0.266667	6.09556	0.283333	5.42009
22	DEP	0.266667	5.54144	0.25	4.85543
22	DEP	0.283333	5.63038	0.283333	4.9408
22	DEP	0.266667	5.47781	0.283333	4.76468
22	DEP	0.283333	5.49088	0.266667	4.72157
22	DEP	0.25	5.29542	0.25	4.51858
22	DEP	0.266667	5.28578	0.266667	4.46856
22	DEP	0.283333	5.58733	0.283333	4.76028
22	DEP	0.283333	5.71805	0.3	4.80814
22	DEP	0.25	5.63946	0.266667	4.70034
22	DEP	0.266667	5.7414	0.266667	4.761
22	DEP	0.283333	5.60469	0.283333	4.59304
22	DEP	0.266667	4.61468	0.25	3.55955
22	DEP	0.3	5.51784	0.283333	4.3205
22	DEP	0.283333	5.92065	0.283333	4.58115
22	DEP	0.283333	5.43357	0.283333	4.02617
22	DEP	0.283333	6.03336	0.3	4.5538
22	DEP	0.3	5.71124	0.3	4.16897
22	DEP	0.266667	6.1851	0.266667	4.61866
23	DEP	0.266667	5.59522	0.266667	6.94742
23	DEP	0.266667	5.8921	0.266667	7.07899
23	DEP	0.283333	6.38155	0.266667	7.54926
23	DEP	0.283333	6.02203	0.266667	7.17499
23	DEP	0.25	5.90207	0.266667	7.01274
23	DEP	0.266667	6.22106	0.266667	7.32101
23	DEP	0.283333	6.67793	0.283333	7.69786
23	DEP	0.266667	6.64323	0.266667	7.59159
23	DEP	0.266667	5.9454	0.266667	6.88895
23	DEP	0.266667	6.62092	0.266667	7.35318
23	DEP	0.266667	6.75515	0.266667	7.43591
23	DEP	0.266667	6.36743	0.283333	7.04151
23	DEP	0.283333	6.37881	0.283333	6.99559
23	DEP	0.283333	6.18812	0.283333	6.75891
23	DEP	0.266667	6.49488	0.266667	7.01886
23	DEP	0.266667	6.94042	0.266667	7.36151
23	DEP	0.266667	6.72536	0.266667	7.14449
23	DEP	0.283333	7.37236	0.283333	7.76706
23	DEP	0.266667	7.59834	0.283333	7.96617
23	DEP	0.266667	7.6384	0.266667	7.96202
23	DEP	0.266667	7.07338	0.266667	7.38896
23	DEP	0.266667	6.50477	0.266667	6.8147
23	DEP	0.3	7.20724	0.283333	7.47519
23	DEP	0.266667	7.02739	0.266667	7.25274
23	DEP	0.266667	7.04128	0.3	7.25043
23	DEP	0.283333	7.59801	0.266667	7.76719
23	DEP	0.266667	7.39118	0.266667	7.42185
23	DEP	0.266667	6.82705	0.283333	6.84651
23	DEP	0.266667	7.135	0.266667	7.10798
23	DEP	0.316667	6.97997	0.316667	6.88471
23	DEP	0.283333	6.95385	0.283333	6.83796
23	DEP	0.283333	8.15218	0.283333	7.99658
23	DEP	0.3	7.18278	0.283333	7.0047
23	DEP	0.266667	7.4695	0.283333	7.2743
23	DEP	0.283333	7.45473	0.283333	7.09571
23	DEP	0.266667	7.58621	0.283333	7.14731
23	DEP	0.266667	7.44476	0.266667	6.97036
23	DEP	0.283333	8.18956	0.3	7.66658
23	DEP	0.283333	8.25866	0.316667	7.73083
23	DEP	0.266667	7.22695	0.266667	6.66758
23	DEP	0.283333	7.96379	0.3	7.38111
23	DEP	0.283333	8.09089	0.283333	7.50343
23	DEP	0.283333	7.56757	0.283333	6.92643
23	DEP	0.266667	8.03727	0.283333	7.2974
23	DEP	0.3	8.3913	0.3	7.56969
23	DEP	0.283333	7.69206	0.283333	6.84304
23	DEP	0.283333	8.39119	0.283333	7.48752
23	DEP	0.283333	8.03737	0.283333	7.07878
23	DEP	0.283333	8.00652	0.283333	7.03089
23	DEP	0.283333	8.5191	0.283333	7.4473
23	DEP	0.3	8.73686	0.283333	7.65457
23	DEP	0.283333	8.49661	0.266667	7.34366
23	DEP	0.266667	7.64249	0.283333	6.36407
23	DEP	0.283333	7.7	0.283333	6.38317
23	DEP	0.3	8.27868	0.3	6.93026
23	DEP	0.266667	8.23875	0.283333	6.61485
23	DEP	0.283333	8.20745	0.283333	6.57449
24	DEP	0.25	3.83926	0.25	4.26121
24	DEP	0.25	4.08407	0.25	4.49013
24	DEP	0.266667	4.00605	0.283333	4.29158
24	DEP	0.266667	3.716	0.266667	3.90848
24	DEP	0.266667	4.54742	0.266667	4.72666
24	DEP	0.25	4.07082	0.25	4.2252
24	DEP	0.25	4.17346	0.283333	4.29342
24	DEP	0.25	4.03948	0.266667	4.12756
24	DEP	0.25	4.3139	0.266667	4.40048
24	DEP	0.233333	4.42261	0.25	4.47445
24	DEP	0.266667	3.94237	0.266667	3.98093
24	DEP	0.25	4.01495	0.266667	4.00806
24	DEP	0.266667	4.32224	0.266667	4.29835
24	DEP	0.25	4.3742	0.25	4.35009
24	DEP	0.283333	4.39293	0.266667	4.36228
24	DEP	0.283333	4.28973	0.266667	4.25434
24	DEP	0.266667	4.29529	0.266667	4.23617
24	DEP	0.25	4.30888	0.266667	4.24724
24	DEP	0.283333	4.40374	0.266667	4.33497
24	DEP	0.25	4.46773	0.266667	4.37824
24	DEP	0.266667	4.61895	0.266667	4.52081
24	DEP	0.266667	3.94781	0.266667	3.83925
24	DEP	0.266667	4.23922	0.283333	4.1106
24	DEP	0.25	4.19122	0.25	4.05494
24	DEP	0.283333	4.47406	0.283333	4.31755
24	DEP	0.25	4.19834	0.266667	4.03403
24	DEP	0.25	4.2254	0.266667	4.03259
24	DEP	0.283333	4.61438	0.266667	4.41347
24	DEP	0.25	4.29431	0.266667	4.09295
24	DEP	0.266667	4.58093	0.283333	4.33441
24	DEP	0.266667	4.43756	0.25	4.16128
24	DEP	0.25	4.35366	0.25	4.00468
24	DEP	0.3	4.44716	0.266667	4.09673
24	DEP	0.266667	4.339	0.266667	3.96067
24	DEP	0.283333	4.84008	0.3	4.39966
24	DEP	0.25	4.15559	0.25	3.70476
24	DEP	0.25	4.41873	0.25	3.93407
24	DEP	0.266667	4.98266	0.266667	4.47251
24	DEP	0.25	4.38325	0.25	3.87305
24	DEP	0.25	4.46228	0.25	3.94205
24	DEP	0.25	4.72602	0.25	4.18983
24	DEP	0.283333	4.87372	0.283333	4.33383
24	DEP	0.25	4.34175	0.266667	3.79672
24	DEP	0.266667	4.5397	0.266667	3.9873
24	DEP	0.25	4.75988	0.25	4.20226
24	DEP	0.266667	4.28011	0.25	3.71073
24	DEP	0.25	4.67739	0.25	4.09915
24	DEP	0.266667	4.76171	0.266667	4.16154
24	DEP	0.25	4.46673	0.266667	3.84719
24	DEP	0.266667	4.87276	0.266667	4.23176
24	DEP	0.266667	4.36723	0.266667	3.71459
24	DEP	0.266667	5.29426	0.266667	4.52013
24	DEP	0.266667	5.08258	0.25	4.21787
24	DEP	0.266667	4.46059	0.266667	3.58346
24	DEP	0.283333	5.17601	0.283333	4.09591
24	DEP	0.266667	5.18429	0.283333	4.07691
24	DEP	0.266667	5.25268	0.266667	4.10054
24	DEP	0.25	5.6529	0.266667	4.45458
25	DEP	0.266667	4.91039	0.283333	5.09934
25	DEP	0.266667	5.06604	0.283333	5.20322
25	DEP	0.266667	5.54028	0.283333	5.56809
25	DEP	0.266667	5.51347	0.283333	5.48184
25	DEP	0.266667	5.78143	0.283333	5.74566
25	DEP	0.283333	5.63841	0.3	5.57981
25	DEP	0.25	5.29467	0.25	5.16217
25	DEP	0.3	5.7211	0.283333	5.58693
25	DEP	0.283333	5.58045	0.283333	5.41087
25	DEP	0.283333	5.45701	0.3	5.25793
25	DEP	0.283333	5.88572	0.3	5.55659
25	DEP	0.3	5.86707	0.3	5.52214
25	DEP	0.283333	5.78989	0.266667	5.41644
25	DEP	0.283333	5.61711	0.3	5.23854
25	DEP	0.283333	6.29115	0.283333	5.90078
25	DEP	0.3	6.43816	0.3	6.04168
25	DEP	0.3	6.00029	0.3	5.58911
25	DEP	0.3	5.88121	0.3	5.4259
25	DEP	0.283333	5.65716	0.283333	5.1693
25	DEP	0.283333	5.64947	0.283333	5.15011
25	DEP	0.283333	5.59616	0.283333	5.08965
25	DEP	0.283333	5.7329	0.283333	5.21507
25	DEP	0.283333	6.02858	0.3	5.45217
25	DEP	0.3	5.87799	0.316667	5.29284
25	DEP	0.316667	6.09911	0.316667	5.48782
25	DEP	0.266667	5.7553	0.266667	5.13145
25	DEP	0.3	5.75539	0.3	5.11304
25	DEP	0.283333	6.02051	0.283333	5.36947
25	DEP	0.283333	5.95592	0.3	5.28059
25	DEP	0.283333	5.64732	0.266667	4.96872
25	DEP	0.283333	5.7505	0.283333	5.06665
25	DEP	0.3	6.09097	0.3	5.39907
25	DEP	0.283333	6.44509	0.283333	5.72162
25	DEP	0.283333	6.36464	0.283333	5.62173
25	DEP	0.283333	6.61983	0.283333	5.86578
25	DEP	0.283333	6.21252	0.3	5.44804
25	DEP	0.3	6.32013	0.316667	5.51753
25	DEP	0.3	6.35678	0.283333	5.53813
25	DEP	0.283333	6.45547	0.3	5.6269
25	DEP	0.266667	6.8473	0.283333	5.91315
25	DEP	0.316667	6.47711	0.3	5.50191
25	DEP	0.3	6.28964	0.3	5.27016
25	DEP	0.266667	5.69527	0.283333	4.67535
25	DEP	0.283333	6.08705	0.283333	5.05662
25	DEP	0.3	6.22649	0.3	5.18748
25	DEP	0.3	5.51675	0.316667	4.46746
25	DEP	0.283333	5.89264	0.3	4.83956
25	DEP	0.3	6.77485	0.3	5.71345
25	DEP	0.3	6.01602	0.3	4.94523
25	DEP	0.283333	6.3019	0.283333	5.21392
25	DEP	0.283333	6.27617	0.3	5.17561
25	DEP	0.283333	6.3697	0.266667	5.22674
25	DEP	0.3	7.16327	0.3	5.98305
25	DEP	0.3	6.71425	0.3	5.46782
25	DEP	0.283333	6.69457	0.283333	5.4217
25	DEP	0.316667	7.11981	0.316667	5.8359
25	DEP	0.266667	6.25398	0.283333	4.95978
25	DEP	0.3	6.43132	0.316667	5.09831
25	DEP	0.316667	7.1068	0.316667	5.72176
25	DEP	0.3	6.16234	0.3	4.74277
25	DEP	0.283333	6.2145	0.3	4.78432
25	DEP	0.3	7.63724	0.3	6.12014
25	DEP	0.283333	6.47607	0.283333	4.95028
25	DEP	0.283333	6.53749	0.283333	5.01082
25	DEP	0.3	5.87763	0.283333	4.31858
25	DEP	0.3	6.908	0.3	5.32882
25	DEP	0.3	6.68638	0.3	5.08133
25	DEP	0.283333	6.8407	0.3	5.2158
25	DEP	0.283333	7.23664	0.3	5.60751
26	DEP	0.266667	5.40901	0.283333	6.44029
26	DEP	0.283333	4.84914	0.283333	5.81125
26	DEP	0.266667	5.32228	0.283333	6.06072
26	DEP	0.283333	5.16663	0.283333	5.86125
26	DEP	0.283333	5.41324	0.3	6.09522
26	DEP	0.266667	5.08181	0.283333	5.72504
26	DEP	0.283333	5.11481	0.3	5.75218
26	DEP	0.283333	5.35799	0.283333	5.99093
26	DEP	0.266667	5.19789	0.266667	5.82808
26	DEP	0.3	5.25683	0.283333	5.82129
26	DEP	0.283333	5.50347	0.283333	6.04663
26	DEP	0.283333	5.36436	0.3	5.86649
26	DEP	0.283333	5.40573	0.3	5.88306
26	DEP	0.266667	5.04418	0.283333	5.51513
26	DEP	0.283333	5.55395	0.3	6.00324
26	DEP	0.283333	5.31216	0.266667	5.68224
26	DEP	0.283333	5.11943	0.3	5.438
26	DEP	0.283333	5.43137	0.283333	5.68377
26	DEP	0.283333	5.03818	0.283333	5.23452
26	DEP	0.283333	5.4959	0.283333	5.69202
26	DEP	0.283333	5.40723	0.283333	5.58466
26	DEP	0.283333	5.45447	0.283333	5.6235
26	DEP	0.3	5.75985	0.316667	5.90456
26	DEP	0.3	5.5642	0.3	5.70211
[truncated: 4,011 more rows]
